# Supplementary material for: Weighted Correlation Gene Network Analysis Reveals New Potential Mechanisms and Biomarkers in Non-obstructive Azoospermia
Source: Front Genet. 2021 Mar 31;12:617133. doi: 10.3389/fgene.2021.617133 (PMC8044582; doi:10.3389/fgene.2021.617133)
Supplement: Supplementary file 2 [file Table_2.CSV]

sup table 2: Differential expression analysis of GSE145467
ID	adj.P.Val	P.Value	t	B	logFC	Gene.symbol	Gene.title
41294	1.99E-12	9.70E-17	-25.988621	28.089535	-3.4179254	ATAD1	ATPase family, AAA domain containing 1
25451	3.02E-12	2.21E-16	-24.898531	27.348388	-4.6892977	FAM46C	family with sequence similarity 46 member C
15486	4.19E-12	4.07E-16	-24.113587	26.790093	-2.5005605	C10orf90	chromosome 10 open reading frame 90
21735	7.84E-12	1.01E-15	-22.990791	25.953078	-2.2952124	FAM104A	family with sequence similarity 104 member A
20015	7.84E-12	1.15E-15	-22.842947	25.839326	-4.5098683	LMAN1L	lectin, mannose binding 1 like
20205	8.34E-12	1.42E-15	-22.586266	25.639804	-3.9728645	METAP1	methionyl aminopeptidase 1
22681	1.56E-11	3.04E-15	-21.700753	24.931064	-3.2620604	PRKAA1	protein kinase AMP-activated catalytic subunit alpha 1
20404	2.02E-11	4.67E-15	-21.213923	24.527367	-4.2043299	RNF168	ring finger protein 168
23606	2.02E-11	5.15E-15	-21.105762	24.436271	-2.7072368	7-Mar	membrane associated ring-CH-type finger 7
26142	2.02E-11	5.58E-15	-21.015279	24.359664	-3.298357	CEP41	centrosomal protein 41
25290	2.02E-11	5.91E-15	-20.952353	24.306173	-3.2379519	PDE1A	phosphodiesterase 1A
27843	2.69E-11	8.90E-15	-20.503426	23.919325	-3.7059018	NSUN4	NOP2/Sun RNA methyltransferase family member 4
10855	2.69E-11	9.17E-15	-20.471205	23.891202	-2.3170854	RANGRF	RAN guanine nucleotide release factor
26625	3.37E-11	1.23E-14	-20.1561	23.613595	-2.4042127	DPY19L1	dpy-19 like 1
31581	3.77E-11	1.52E-14	-19.92738	23.409118	-5.0305096	CCDC187	coiled-coil domain containing 187
10710	3.77E-11	1.64E-14	-19.851559	23.340773	-2.5903345	TRIM13	tripartite motif containing 13
5425	3.77E-11	1.67E-14	-19.834138	23.325029	-2.3880696	EIF4E	eukaryotic translation initiation factor 4E
33801	3.77E-11	1.75E-14	-19.784861	23.280416	-3.4621481	GPR135	G protein-coupled receptor 135
41243	4.21E-11	2.05E-14	-19.617484	23.127984	-3.786315	TUBA8	tubulin alpha 8
18134	4.50E-11	2.30E-14	-19.497559	23.017904	-4.5795444	CCDC168	coiled-coil domain containing 168
12335	5.26E-11	2.82E-14	-19.288491	22.824256	-2.6668257	SERPINB5	serpin family B member 5
15694	5.26E-11	2.94E-14	-19.24329	22.782094	-6.2070917	HEMGN	hemogen
32826	6.14E-11	4.15E-14	-18.892861	22.451614	-1.8564279	CEP57L1	centrosomal protein 57 like 1
28002	6.14E-11	4.22E-14	-18.876797	22.43631	-4.0685883	GPR18	G protein-coupled receptor 18
19645	6.14E-11	4.52E-14	-18.80702	22.369672	-2.4030622	PAFAH1B1	platelet activating factor acetylhydrolase 1b regulatory subunit 1
16168	6.14E-11	4.56E-14	-18.798733	22.36174	-2.3891164	RPP38	ribonuclease P/MRP subunit p38
38512	6.14E-11	4.64E-14	-18.782726	22.346409	-3.8154487	TSSK6	testis specific serine kinase 6
38549	6.44E-11	5.01E-14	-18.703985	22.270793	-3.3994585	DHX57	DEAH-box helicase 57
4415	6.87E-11	5.52E-14	-18.608546	22.178693	-3.6117578	ARL4A	ADP ribosylation factor like GTPase 4A
5749	7.46E-11	6.17E-14	-18.497543	22.070948	-2.4443791	FRMPD2	FERM and PDZ domain containing 2
9554	7.50E-11	6.39E-14	-18.463479	22.037748	-4.0590371	FAM229B	family with sequence similarity 229 member B
4888	8.08E-11	7.17E-14	-18.350275	21.926955	-2.5653823	RSPH3	radial spoke 3 homolog
8549	8.08E-11	7.31E-14	-18.331798	21.908804	-2.7114459	FAM220A	family with sequence similarity 220 member A
25792	8.08E-11	7.54E-14	-18.300881	21.878391	-4.0804625	ASAP2	ArfGAP with SH3 domain, ankyrin repeat and PH domain 2
16710	8.08E-11	7.67E-14	-18.284263	21.86202	-3.0403577	DEF6	DEF6, guanine nucleotide exchange factor
13377	8.17E-11	7.95E-14	-18.249298	21.827526	-3.2073978	TMEM239	transmembrane protein 239
31864	9.72E-11	1.01E-13	-18.018545	21.598153	-2.94812	FUZ	fuzzy planar cell polarity protein
18810	9.72E-11	1.02E-13	-18.009995	21.589596	-3.1412418	FAM92A1	family with sequence similarity 92 member A1
33895	1.00E-10	1.08E-13	-17.956224	21.535684	-2.2354286	GEMIN4	gem nuclear organelle associated protein 4
7063	1.03E-10	1.13E-13	-17.90763	21.486819	-2.229346	PSMA6	proteasome subunit alpha 6
36717	1.06E-10	1.19E-13	-17.86173	21.440538	-1.7136976	METTL23	methyltransferase like 23
31525	1.06E-10	1.23E-13	-17.831159	21.409645	-2.6011982	ZMYND15	zinc finger MYND-type containing 15
1209	1.06E-10	1.24E-13	-17.817509	21.395833	-3.357821	GPX4	glutathione peroxidase 4
24844	1.11E-10	1.33E-13	-17.75599	21.333452	-4.0047398	C2orf88	chromosome 2 open reading frame 88
31601	1.11E-10	1.35E-13	-17.738376	21.31555	-3.6217134	SLC25A51P1	solute carrier family 25 member 51 pseudogene 1
29733	1.17E-10	1.48E-13	-17.648417	21.223838	-4.4719549	BTBD16	BTB domain containing 16
17463	1.18E-10	1.53E-13	-17.621887	21.196699	-4.1088928	GOT1L1	glutamic-oxaloacetic transaminase 1-like 1
29993	1.34E-10	1.76E-13	-17.487635	21.058724	-4.5851978	CLPB	ClpB homolog, mitochondrial AAA ATPase chaperonin
43735	1.37E-10	1.84E-13	-17.44649	21.016222	-3.1682754	C11orf71	chromosome 11 open reading frame 71
38308	1.37E-10	1.87E-13	-17.432976	21.00224	-2.8972059	PAOX	polyamine oxidase (exo-N4-amino)
32821	1.43E-10	2.05E-13	-17.342685	20.908539	-3.5656397	XKR3	XK related 3
36525	1.43E-10	2.07E-13	-17.333831	20.899324	-2.4407481	LINC00479	long intergenic non-protein coding RNA 479
37790	1.43E-10	2.08E-13	-17.330679	20.896043	-2.2531209	IPO5	importin 5
16647	1.43E-10	2.16E-13	-17.29518	20.859042	-3.5795419	HIP1	huntingtin interacting protein 1
20828	1.43E-10	2.20E-13	-17.279304	20.84247	-3.5794711	H2AFJ	H2A histone family member J
38399	1.50E-10	2.35E-13	-17.215793	20.776017	-2.5718748	EPB41L3	erythrocyte membrane protein band 4.1 like 3
27391	1.50E-10	2.38E-13	-17.205935	20.76568	-2.5684578	CHDH	choline dehydrogenase
29459	1.50E-10	2.40E-13	-17.196723	20.756015	-2.4904451	ZDHHC20	zinc finger DHHC-type containing 20
31571	1.50E-10	2.46E-13	-17.173371	20.731492	-3.5478641	ODF3L1	outer dense fiber of sperm tails 3 like 1
36559	1.50E-10	2.48E-13	-17.166155	20.723907	-3.5648561	PTP4A1	protein tyrosine phosphatase type IVA, member 1
20741	1.50E-10	2.51E-13	-17.154962	20.712136	-2.6464558	MRPS15	mitochondrial ribosomal protein S15
32727	1.59E-10	2.74E-13	-17.074935	20.627748	-2.487926	DCAF10	DDB1 and CUL4 associated factor 10
16229	1.65E-10	2.97E-13	-17.000938	20.549364	-2.7226805	SLIT1-AS1	SLIT1 antisense RNA 1
16607	1.82E-10	3.32E-13	-16.899393	20.441239	-4.1009199	RNF38	ring finger protein 38
44659	1.90E-10	3.56E-13	-16.836522	20.373968	-2.3993234	DCAF1	DDB1 and CUL4 associated factor 1
31241	1.90E-10	3.60E-13	-16.825688	20.36235	-3.7813004	LACE1	lactation elevated 1
25010	1.90E-10	3.61E-13	-16.82326	20.359745	-2.3256369	COIL	coilin
33822	1.95E-10	3.75E-13	-16.788032	20.321912	-4.05232	CEP170	centrosomal protein 170
30240	2.01E-10	3.92E-13	-16.749531	20.280473	-3.8965559	C17orf74	chromosome 17 open reading frame 74
11931	2.05E-10	4.05E-13	-16.71938	20.247955	-2.7446756	SERPINB4	serpin family B member 4
44295	2.08E-10	4.18E-13	-16.690613	20.216875	-5.8289028	CXorf65	chromosome X open reading frame 65
19742	2.18E-10	4.46E-13	-16.632016	20.1534	-3.011459	ATP23	ATP23 metallopeptidase and ATP synthase assembly factor homolog
14313	2.28E-10	4.71E-13	-16.583281	20.100441	-4.0664876	C16orf78	chromosome 16 open reading frame 78
19104	2.31E-10	4.84E-13	-16.558232	20.073159	-4.4067816	TP53TG5	TP53 target 5
10567	2.47E-10	5.29E-13	-16.480097	19.987799	-1.9774573	HAUS6	HAUS augmin like complex subunit 6
13468	2.56E-10	5.54E-13	-16.438273	19.941943	-2.0891828	APOPT1	apoptogenic 1, mitochondrial
23355	2.70E-10	5.90E-13	-16.381558	19.879575	-2.2467679	TSPAN1	tetraspanin 1
42137	2.75E-10	6.09E-13	-16.35422	19.849437	-2.1502956	NELFE	negative elongation factor complex member E
26306	2.80E-10	6.34E-13	-16.318189	19.809639	-5.405928	TNP2	transition protein 2
6300	2.93E-10	6.71E-13	-16.268012	19.754071	-1.8065519	USPL1	ubiquitin specific peptidase like 1
23853	2.95E-10	6.81E-13	-16.255427	19.740108	-3.217467	TMEM249	transmembrane protein 249
7505	2.98E-10	6.95E-13	-16.237247	19.719918	-3.643947	DDX20	DEAD-box helicase 20
19855	2.98E-10	7.03E-13	-16.22723	19.708784	-2.6147877	LINC01548	long intergenic non-protein coding RNA 1548
39323	2.98E-10	7.12E-13	-16.216458	19.696804	-3.3759895	RABIF	RAB interacting factor
40262	3.00E-10	7.25E-13	-16.199849	19.678316	-1.0239288	CRBN	cereblon
3004	3.00E-10	7.40E-13	-16.182052	19.658485	-1.7174697	TRAPPC5	trafficking protein particle complex 5
3078	3.00E-10	7.46E-13	-16.175664	19.651361	-3.7167551	C3orf22	chromosome 3 open reading frame 22
28684	3.00E-10	7.46E-13	-16.175652	19.651347	-3.0728778	LOXHD1	lipoxygenase homology domains 1
41123	3.02E-10	7.64E-13	-16.154636	19.627893	-4.2600601	FSCN3	fascin actin-bundling protein 3
35932	3.07E-10	7.84E-13	-16.131408	19.601936	-3.3852174	IRGC	immunity related GTPase cinema
20920	3.29E-10	8.56E-13	-16.054636	19.51588	-2.6730966	MFF	mitochondrial fission factor
28252	3.29E-10	8.56E-13	-16.054355	19.515564	-3.5578568	SRD5A3-AS1	SRD5A3 antisense RNA 1
38278	3.35E-10	8.81E-13	-16.029366	19.487466	-2.6196219	MEA1	male-enhanced antigen 1
34108	3.48E-10	9.24E-13	-15.988359	19.441265	-3.4877025	FEM1B	fem-1 homolog B
33981	3.54E-10	9.57E-13	-15.957565	19.406494	-3.2826881	SPATA18	spermatogenesis associated 18
27070	3.55E-10	9.68E-13	-15.947697	19.395338	-3.1364976	RFPL3S	RFPL3 antisense
15788	3.58E-10	9.85E-13	-15.932784	19.378465	-2.1719447	THUMPD3	THUMP domain containing 3
34685	3.65E-10	1.01E-12	-15.909538	19.352134	-4.1386198	FAM71B	family with sequence similarity 71 member B
40504	3.78E-10	1.06E-12	-15.869788	19.307021	-3.9332799	KLB	klotho beta
20442	3.86E-10	1.09E-12	-15.846221	19.280223	-4.2649059	OTUB2	OTU deubiquitinase, ubiquitin aldehyde binding 2
20689	4.03E-10	1.15E-12	-15.797736	19.22497	-1.4475885	DYRK4	dual specificity tyrosine phosphorylation regulated kinase 4
16791	4.03E-10	1.16E-12	-15.793081	19.219656	-2.8219946	MNX1-AS1	MNX1 antisense RNA 1 (head to head)
31580	4.07E-10	1.18E-12	-15.775399	19.199458	-2.6103001	PIAS2	protein inhibitor of activated STAT 2
35000	4.07E-10	1.19E-12	-15.76783	19.190807	-2.9085674	WDR53	WD repeat domain 53
15925	4.07E-10	1.20E-12	-15.764195	19.18665	-2.3790672	ATP5S	ATP synthase, H+ transporting, mitochondrial Fo complex subunit s (factor B)
21896	4.07E-10	1.21E-12	-15.756254	19.177566	-3.3844262	FAM230B	family with sequence similarity 230 member B (non-protein coding)
22983	4.13E-10	1.24E-12	-15.735916	19.15428	-3.5703557	UBR7	ubiquitin protein ligase E3 component n-recognin 7 (putative)
32205	4.20E-10	1.27E-12	-15.714857	19.130139	-2.1299519	YBX1	Y-box binding protein 1
24347	4.20E-10	1.28E-12	-15.708159	19.122454	-2.1805181	CDC14C	cell division cycle 14C, pseuodgene
18586	4.23E-10	1.30E-12	-15.696026	19.108524	-5.0131327	TEX36-AS1	TEX36 antisense RNA 1
38295	4.29E-10	1.33E-12	-15.676678	19.086292	-3.1042723	DCUN1D1	defective in cullin neddylation 1 domain containing 1
29108	4.84E-10	1.53E-12	-15.553499	18.94412	-3.259186	ZSCAN31	zinc finger and SCAN domain containing 31
33406	5.03E-10	1.60E-12	-15.514607	18.899006	-2.6899676	AMZ2	archaelysin family metallopeptidase 2
43344	5.05E-10	1.62E-12	-15.504501	18.887265	-3.0346196	IFT57	intraflagellar transport 57
25133	5.14E-10	1.67E-12	-15.483225	18.862524	-5.0427593	BANF2	barrier to autointegration factor 2
23868	5.16E-10	1.68E-12	-15.474598	18.852483	-3.2220328	ADIG	adipogenin
11104	5.19E-10	1.73E-12	-15.451131	18.825141	-2.0376451	CCDC91	coiled-coil domain containing 91
18812	5.19E-10	1.76E-12	-15.4376	18.809359	-4.0773118	GLT1D1	glycosyltransferase 1 domain containing 1
32596	5.19E-10	1.77E-12	-15.433909	18.805051	-2.2972324	USP25	ubiquitin specific peptidase 25
27580	5.19E-10	1.77E-12	-15.432114	18.802955	-3.3438583	C1orf158	chromosome 1 open reading frame 158
36116	5.33E-10	1.83E-12	-15.403569	18.769605	-5.2124045	TSSK1B	testis specific serine kinase 1B
44176	5.34E-10	1.84E-12	-15.396865	18.761763	-1.9852593	TFAP2B	transcription factor AP-2 beta
26960	5.35E-10	1.86E-12	-15.3883	18.751741	-1.8266497	KLHDC3	kelch domain containing 3
29597	5.51E-10	1.93E-12	-15.358173	18.716444	-3.5241339	EFCAB11	EF-hand calcium binding domain 11
32045	5.60E-10	1.99E-12	-15.333337	18.687298	-2.6720051	CNTFR-AS1	CNTFR antisense RNA 1
9274	5.70E-10	2.05E-12	-15.306518	18.655772	-1.8264475	MTX1	metaxin 1
13118	5.75E-10	2.10E-12	-15.287751	18.633681	-2.509323	RNF175	ring finger protein 175
24342	5.75E-10	2.11E-12	-15.283867	18.629105	-3.225981	USP2	ubiquitin specific peptidase 2
31326	5.75E-10	2.11E-12	-15.282789	18.627836	-3.7359663	BRIP1	BRCA1 interacting protein C-terminal helicase 1
16232	6.05E-10	2.25E-12	-15.23075	18.566424	-2.1479385	SWI5	SWI5 homologous recombination repair protein
28000	6.05E-10	2.25E-12	-15.229029	18.564389	-2.5424003	PPIH	peptidylprolyl isomerase H
35785	6.45E-10	2.42E-12	-15.169113	18.493426	-1.823312	FAM173A	family with sequence similarity 173 member A
3000	6.45E-10	2.43E-12	-15.165003	18.488549	-2.1832347	KLHDC10	kelch domain containing 10
44936	6.58E-10	2.51E-12	-15.138384	18.456929	-2.3943374	DXO	decapping exoribonuclease
29234	6.58E-10	2.51E-12	-15.138216	18.456729	-3.1593447	FAM183A	family with sequence similarity 183 member A
37845	6.76E-10	2.62E-12	-15.104844	18.417011	-3.5326666	LIN7A	lin-7 homolog A, crumbs cell polarity complex component
35250	6.78E-10	2.64E-12	-15.097801	18.408619	-2.7226685	C20orf144	chromosome 20 open reading frame 144
19304	7.00E-10	2.74E-12	-15.066098	18.370795	-2.6374956	YBEY	ybeY metallopeptidase (putative)
37381	7.03E-10	2.77E-12	-15.056914	18.359823	-2.1449791	TAF9	TATA-box binding protein associated factor 9
26775	7.18E-10	2.85E-12	-15.035097	18.333735	-2.8231189	ZFAND3	zinc finger AN1-type containing 3
13668	7.23E-10	2.89E-12	-15.023683	18.320072	-3.6209313	MEX3C	mex-3 RNA binding family member C
20416	7.25E-10	2.91E-12	-15.016837	18.311873	-3.4298091	OPLAH	5-oxoprolinase (ATP-hydrolysing)
3688	7.42E-10	3.00E-12	-14.992752	18.282997	-2.80012	PHKG2	phosphorylase kinase catalytic subunit gamma 2
24675	7.49E-10	3.04E-12	-14.979934	18.267613	-1.731469	SYNJ2BP	synaptojanin 2 binding protein
29881	7.53E-10	3.08E-12	-14.970759	18.256593	-2.3534502	ZNF689	zinc finger protein 689
13435	7.69E-10	3.18E-12	-14.94394	18.224344	-3.784324	PCP2	Purkinje cell protein 2
17567	7.75E-10	3.23E-12	-14.932415	18.210468	-1.4791746	GIT1	GIT ArfGAP 1
17028	7.78E-10	3.26E-12	-14.92437	18.200777	-1.5103635	ZFP91	ZFP91 zinc finger protein
21013	7.81E-10	3.30E-12	-14.915071	18.189569	-2.9294025	IFT22	intraflagellar transport 22
25540	7.81E-10	3.31E-12	-14.911888	18.185731	-4.3105598	LINC00608	long intergenic non-protein coding RNA 608
5164	7.88E-10	3.36E-12	-14.898698	18.169819	-3.0822781	RNF141	ring finger protein 141
29859	7.88E-10	3.37E-12	-14.89596	18.166513	-3.5412883	SPACA9	sperm acrosome associated 9
12133	8.00E-10	3.47E-12	-14.873369	18.139224	-3.9800267	RNASE11	ribonuclease A family member 11 (inactive)
1141	8.06E-10	3.52E-12	-14.860033	18.123096	-3.7788801	SLC25A51	solute carrier family 25 member 51
10261	8.06E-10	3.53E-12	-14.858581	18.12134	-3.0532506	BOD1L2	biorientation of chromosomes in cell division 1 like 2
13042	8.67E-10	3.86E-12	-14.785807	18.033082	-3.751454	KLK5	kallikrein related peptidase 5
13357	8.80E-10	3.94E-12	-14.768988	18.012627	-2.9101837	UBE2NL	ubiquitin conjugating enzyme E2 N like (gene/pseudogene)
29446	8.89E-10	4.04E-12	-14.749533	17.988939	-2.3509005	ZFP64	ZFP64 zinc finger protein
12616	8.89E-10	4.05E-12	-14.74774	17.986754	-1.7499902	BAG1	BCL2 associated athanogene 1
38301	9.14E-10	4.18E-12	-14.721056	17.954213	-1.6776678	C1orf228	chromosome 1 open reading frame 228
28101	9.56E-10	4.44E-12	-14.671636	17.893799	-2.8720245	CFAP157	cilia and flagella associated protein 157
31062	9.68E-10	4.52E-12	-14.657211	17.876129	-2.0388868	ERLIN1	ER lipid raft associated 1
30899	9.94E-10	4.67E-12	-14.631556	17.844663	-3.7968608	HSPA1L	heat shock protein family A (Hsp70) member 1 like
39716	9.94E-10	4.69E-12	-14.627531	17.839721	-2.5499758	COX7A2	cytochrome c oxidase subunit 7A2
25955	1.00E-09	4.76E-12	-14.615511	17.824958	-2.122422	AMZ2P1	archaelysin family metallopeptidase 2 pseudogene 1
22888	1.01E-09	4.80E-12	-14.610125	17.818339	-3.600624	LOC100505685	uncharacterized LOC100505685
9458	1.03E-09	4.95E-12	-14.584671	17.787026	-2.6964379	SOX5	SRY-box 5
28883	1.03E-09	5.01E-12	-14.575003	17.775119	-2.8391811	DYNLL2	dynein light chain LC8-type 2
1229	1.05E-09	5.19E-12	-14.546625	17.740128	-6.157204	C9orf24	chromosome 9 open reading frame 24
10402	1.05E-09	5.23E-12	-14.541226	17.733464	-1.9520424	MFSD4B	major facilitator superfamily domain containing 4B
23261	1.05E-09	5.23E-12	-14.539992	17.731939	-3.760241	C12orf42	chromosome 12 open reading frame 42
16351	1.06E-09	5.27E-12	-14.535091	17.725887	-2.0909456	PACRGL	PARK2 coregulated like
5901	1.06E-09	5.29E-12	-14.530896	17.720706	-4.7154314	MFAP3L	microfibrillar associated protein 3 like
321	1.07E-09	5.41E-12	-14.513063	17.698663	-2.1406202	ZNHIT2	zinc finger HIT-type containing 2
25240	1.08E-09	5.45E-12	-14.508294	17.692764	-3.0272442	HIST1H2AG	histone cluster 1, H2ag
6096	1.08E-09	5.51E-12	-14.498628	17.680802	-2.518336	DNAJC4	DnaJ heat shock protein family (Hsp40) member C4
33942	1.08E-09	5.52E-12	-14.497078	17.678882	-5.0276785	TSPAN16	tetraspanin 16
15426	1.11E-09	5.73E-12	-14.467735	17.642519	-2.7214893	OXR1	oxidation resistance 1
36721	1.15E-09	5.97E-12	-14.434263	17.600956	-2.2325763	FBXW5	F-box and WD repeat domain containing 5
44920	1.15E-09	6.05E-12	-14.423584	17.587678	-2.0951263	GTPBP10	GTP binding protein 10
26543	1.15E-09	6.08E-12	-14.420881	17.584315	-2.383755	C17orf80	chromosome 17 open reading frame 80
30813	1.19E-09	6.36E-12	-14.385048	17.539683	-2.2094616	CEP164	centrosomal protein 164
14143	1.19E-09	6.37E-12	-14.383825	17.538158	-2.8944515	YOD1	YOD1 deubiquitinase
23517	1.19E-09	6.38E-12	-14.381724	17.535538	-3.7542112	VWA3B	von Willebrand factor A domain containing 3B
17655	1.20E-09	6.51E-12	-14.366364	17.516372	-1.308493	DIS3	DIS3 homolog, exosome endoribonuclease and 3'-5' exoribonuclease
29355	1.21E-09	6.55E-12	-14.360924	17.509578	-1.9155564	METTL6	methyltransferase like 6
25312	1.26E-09	6.87E-12	-14.322973	17.462124	-3.091079	LYPLA1	lysophospholipase I
5641	1.29E-09	7.05E-12	-14.302577	17.436572	-2.9473367	TRIM69	tripartite motif containing 69
33327	1.29E-09	7.09E-12	-14.298331	17.431249	-3.1812141	KIF9	kinesin family member 9
20973	1.30E-09	7.18E-12	-14.288906	17.419426	-3.8951562	FAM187B	family with sequence similarity 187 member B
41562	1.30E-09	7.21E-12	-14.285384	17.415007	-3.7590701	ALKBH7	alkB homolog 7
40753	1.31E-09	7.28E-12	-14.277357	17.40493	-1.7699169	BOD1	biorientation of chromosomes in cell division 1
18289	1.36E-09	7.63E-12	-14.240929	17.359136	-1.9922479	POLR2I	RNA polymerase II subunit I
41416	1.40E-09	7.87E-12	-14.21602	17.327762	-5.2315875	PROCA1	protein interacting with cyclin A1
33886	1.43E-09	8.09E-12	-14.194392	17.300478	-1.7844422	PEX13	peroxisomal biogenesis factor 13
27678	1.43E-09	8.16E-12	-14.187166	17.291354	-2.5550672	HDAC4	histone deacetylase 4
27001	1.49E-09	8.56E-12	-14.150241	17.244665	-3.3162293	LINC01351	long intergenic non-protein coding RNA 1351
40637	1.52E-09	8.79E-12	-14.12942	17.218289	-5.7098073	SMKR1	small lysine rich protein 1
18451	1.53E-09	8.89E-12	-14.120596	17.2071	-2.0828733	PYROXD1	pyridine nucleotide-disulphide oxidoreductase domain 1
39939	1.53E-09	8.96E-12	-14.114538	17.199414	-1.6020932	UBE2R2	ubiquitin conjugating enzyme E2 R2
30250	1.55E-09	9.14E-12	-14.098662	17.17926	-1.878217	DDHD1	DDHD domain containing 1
29450	1.55E-09	9.16E-12	-14.097293	17.177521	-6.15331	GALNTL5	polypeptide N-acetylgalactosaminyltransferase-like 5
39202	1.55E-09	9.19E-12	-14.09464	17.17415	-3.5024268	HOOK1	hook microtubule tethering protein 1
16479	1.60E-09	9.55E-12	-14.064758	17.136148	-3.2734431	IL20RB	interleukin 20 receptor subunit beta
27002	1.65E-09	9.89E-12	-14.037287	17.101147	-3.9509935	EAF1	ELL associated factor 1
546	1.65E-09	9.95E-12	-14.032238	17.094707	-3.5504716	TLE4	transducin like enhancer of split 4
13137	1.65E-09	9.98E-12	-14.029879	17.091697	-2.7659809	CEP76	centrosomal protein 76
6355	1.67E-09	1.02E-11	-14.016127	17.074144	-2.2387439	HABP4	hyaluronan binding protein 4
13195	1.67E-09	1.02E-11	-14.010827	17.067376	-2.5086802	SLAIN2	SLAIN motif family member 2
6809	1.67E-09	1.03E-11	-14.009219	17.065321	-2.0890297	UBL3	ubiquitin like 3
39108	1.67E-09	1.03E-11	-14.007697	17.063376	-2.2140912	SDCCAG3	serologically defined colon cancer antigen 3
33999	1.67E-09	1.03E-11	-14.002044	17.056152	-2.8304398	LOC388242	SAGA complex associated factor 29 pseudogene
9359	1.72E-09	1.08E-11	-13.971275	17.016786	-1.7623049	MTO1	mitochondrial tRNA translation optimization 1
21890	1.74E-09	1.09E-11	-13.960598	17.003106	-2.0309929	PPP1R2	protein phosphatase 1 regulatory inhibitor subunit 2
29062	1.75E-09	1.11E-11	-13.95044	16.990083	-1.8591725	NFYA	nuclear transcription factor Y subunit alpha
26842	1.78E-09	1.13E-11	-13.934295	16.969368	-4.4176581	DUSP13	dual specificity phosphatase 13
18355	1.80E-09	1.15E-11	-13.921757	16.953264	-1.71919	LATS2	large tumor suppressor kinase 2
17979	1.80E-09	1.15E-11	-13.919852	16.950817	-2.874685	NRG4	neuregulin 4
19751	1.80E-09	1.15E-11	-13.917244	16.947465	-2.9635076	DPP10-AS3	DPP10 antisense RNA 3
26580	1.81E-09	1.17E-11	-13.90789	16.93544	-4.1300793	USP44	ubiquitin specific peptidase 44
23532	1.86E-09	1.21E-11	-13.879678	16.899126	-2.8220813	CCDC121	coiled-coil domain containing 121
13540	1.91E-09	1.26E-11	-13.851612	16.862933	-1.6140568	C2orf81	chromosome 2 open reading frame 81
25968	1.94E-09	1.28E-11	-13.838787	16.846373	-3.7400449	STARD13-AS	STARD13 antisense RNA
13035	1.96E-09	1.29E-11	-13.828899	16.833596	-4.8205911	C1QTNF3	C1q and tumor necrosis factor related protein 3
19119	1.96E-09	1.30E-11	-13.823477	16.826586	-4.8249767	TBC1D21	TBC1 domain family member 21
12954	2.00E-09	1.33E-11	-13.806105	16.804109	-4.3786417	FNDC8	fibronectin type III domain containing 8
2573	2.05E-09	1.38E-11	-13.780266	16.770631	-4.5193929	NUPR2	nuclear protein 2, transcriptional regulator
5670	2.05E-09	1.38E-11	-13.778688	16.768585	-1.9914632	ITCH	itchy E3 ubiquitin protein ligase
22823	2.12E-09	1.44E-11	-13.747076	16.727545	-4.5898694	GID4	GID complex subunit 4 homolog
19926	2.12E-09	1.44E-11	-13.74487	16.724679	-4.2137963	MAP3K19	mitogen-activated protein kinase kinase kinase 19
13217	2.13E-09	1.46E-11	-13.738581	16.716502	-2.3258006	LOC101928524	uncharacterized LOC101928524
18313	2.16E-09	1.48E-11	-13.725239	16.699146	-3.4711569	G2E3	G2/M-phase specific E3 ubiquitin protein ligase
33698	2.18E-09	1.50E-11	-13.716402	16.687642	-3.1957313	MAN1A1	mannosidase alpha class 1A member 1
15498	2.20E-09	1.52E-11	-13.706399	16.674612	-3.4096223	HSPB9	heat shock protein family B (small) member 9
13403	2.25E-09	1.56E-11	-13.685924	16.647915	-2.5810376	SFT2D2	SFT2 domain containing 2
1453	2.27E-09	1.59E-11	-13.673411	16.631581	-1.6736005	ATP6V1F	ATPase H+ transporting V1 subunit F
27131	2.27E-09	1.59E-11	13.671018	16.628456	1.5612215	FLNB	filamin B
20520	2.27E-09	1.60E-11	-13.666507	16.622564	-2.5927277	BBIP1	BBSome interacting protein 1
23453	2.27E-09	1.61E-11	-13.661877	16.616514	-3.5859618	TEKT5	tektin 5
25051	2.27E-09	1.61E-11	-13.660318	16.614477	-3.4778209	ZSCAN29	zinc finger and SCAN domain containing 29
26476	2.33E-09	1.66E-11	-13.636927	16.583882	-3.5466662	CCDC126	coiled-coil domain containing 126
36547	2.34E-09	1.68E-11	-13.630151	16.57501	-1.6971546	GEMIN6	gem nuclear organelle associated protein 6
15698	2.34E-09	1.68E-11	-13.6281	16.572325	-1.4807208	SHARPIN	SHANK associated RH domain interactor
24907	2.34E-09	1.70E-11	-13.620346	16.562167	-2.7259401	HIST1H2AK	histone cluster 1, H2ak
10332	2.37E-09	1.73E-11	-13.60705	16.544736	-2.7340004	PDXK	pyridoxal (pyridoxine, vitamin B6) kinase
7928	2.41E-09	1.76E-11	-13.592517	16.525665	-4.7451799	CCDC83	coiled-coil domain containing 83
23190	2.46E-09	1.82E-11	-13.567825	16.493224	-3.1756122	FBXL13	F-box and leucine rich repeat protein 13
18711	2.51E-09	1.87E-11	-13.549704	16.469381	-1.6753268	GRK3	G protein-coupled receptor kinase 3
18132	2.52E-09	1.88E-11	-13.54594	16.464426	-2.6321978	KIAA1683	KIAA1683
37085	2.53E-09	1.90E-11	-13.537124	16.452814	-3.237215	SETD9	SET domain containing 9
18480	2.53E-09	1.90E-11	-13.536968	16.452608	-1.5907147	DCAF7	DDB1 and CUL4 associated factor 7
7187	2.57E-09	1.94E-11	-13.518859	16.428733	-4.83406	EIF5A2	eukaryotic translation initiation factor 5A2
20712	2.57E-09	1.95E-11	-13.515439	16.424221	-2.702321	TPP2	tripeptidyl peptidase 2
13388	2.59E-09	1.98E-11	-13.506352	16.412227	-3.4550824	NRAV	negative regulator of antiviral response (non-protein coding)
42985	2.63E-09	2.02E-11	-13.490322	16.391053	-4.316325	C16orf82	chromosome 16 open reading frame 82
17124	2.70E-09	2.09E-11	-13.464478	16.356866	-3.513297	LINC01523	long intergenic non-protein coding RNA 1523
96	2.71E-09	2.10E-11	-13.459993	16.350928	-3.185102	ICA1	islet cell autoantigen 1
13338	2.79E-09	2.17E-11	-13.434719	16.317429	-1.8722076	ZDHHC3	zinc finger DHHC-type containing 3
13251	2.81E-09	2.20E-11	-13.426638	16.306707	-4.116891	FBXO24	F-box protein 24
18931	2.83E-09	2.21E-11	-13.420762	16.298906	-5.7871491	BCL2L14	BCL2 like 14
20263	2.86E-09	2.25E-11	-13.40841	16.282499	-4.0822058	ABRA	actin binding Rho activating protein
14582	2.87E-09	2.28E-11	-13.39979	16.271042	-4.5635836	CCT8L2	chaperonin containing TCP1 subunit 8 like 2
15923	2.87E-09	2.28E-11	13.399697	16.270918	1.2286625	KDELR1	KDEL endoplasmic reticulum protein retention receptor 1
25795	2.90E-09	2.31E-11	-13.38921	16.256969	-3.0329004	FAM92A1P2	family with sequence similarity 92, member A3
26753	2.90E-09	2.33E-11	-13.383793	16.249762	-2.7730399	CDK5R1	cyclin dependent kinase 5 regulatory subunit 1
44426	2.92E-09	2.35E-11	-13.375667	16.238942	-2.2171755	C20orf141	chromosome 20 open reading frame 141
9270	2.92E-09	2.37E-11	-13.369267	16.230418	-2.0265524	LYL1	LYL1, basic helix-loop-helix family member
27479	2.92E-09	2.37E-11	-13.36865	16.229596	-1.6571859	ZNF507	zinc finger protein 507
2926	2.98E-09	2.44E-11	-13.348334	16.20251	-2.147035	DR1	down-regulator of transcription 1
31516	2.98E-09	2.45E-11	-13.344438	16.197312	-1.9803412	SLC36A3	solute carrier family 36 member 3
18915	3.01E-09	2.49E-11	-13.332299	16.181106	-2.661592	SENP2	SUMO1/sentrin/SMT3 specific peptidase 2
29705	3.01E-09	2.50E-11	-13.329099	16.176833	-5.7649469	FAM71F1	family with sequence similarity 71 member F1
9605	3.01E-09	2.51E-11	-13.328047	16.175427	-3.1612704	MORN2	MORN repeat containing 2
18765	3.07E-09	2.56E-11	-13.311603	16.153447	-4.8360573	LINC01304	long intergenic non-protein coding RNA 1304
3932	3.08E-09	2.57E-11	-13.308205	16.148902	-4.891809	RNF138	ring finger protein 138
27140	3.08E-09	2.59E-11	-13.304083	16.143388	-1.9448019	SLC14A2-AS1	SLC14A2 antisense RNA 1
10029	3.11E-09	2.62E-11	-13.294654	16.130767	-3.6995681	ST6GALNAC2	ST6 N-acetylgalactosaminide alpha-2,6-sialyltransferase 2
27061	3.11E-09	2.63E-11	-13.293735	16.129537	-5.5923189	LOC100505841	zinc finger protein 474-like
26922	3.11E-09	2.64E-11	-13.290715	16.125494	-2.0702175	ATXN7L1	ataxin 7 like 1
39130	3.11E-09	2.64E-11	-13.288794	16.122919	-3.6843513	ITPRIPL1	inositol 1,4,5-trisphosphate receptor interacting protein-like 1
27260	3.11E-09	2.65E-11	-13.286827	16.120285	-3.2627848	DBF4	DBF4 zinc finger
18166	3.11E-09	2.65E-11	-13.286057	16.119254	-1.8614831	DCAF6	DDB1 and CUL4 associated factor 6
38584	3.12E-09	2.68E-11	-13.279664	16.110688	-1.9663037	MTERF4	mitochondrial transcription termination factor 4
16036	3.14E-09	2.70E-11	-13.273003	16.101758	-1.5743094	RAB11A	RAB11A, member RAS oncogene family
27214	3.15E-09	2.71E-11	-13.268717	16.096011	-4.2823925	TTC23L	tetratricopeptide repeat domain 23 like
45085	3.24E-09	2.81E-11	-13.243202	16.061761	-1.7331798	SHOX2	short stature homeobox 2
30031	3.28E-09	2.85E-11	-13.23346	16.04867	-1.9480501	POLR2D	RNA polymerase II subunit D
30413	3.31E-09	2.89E-11	-13.223276	16.034975	-2.9225348	TCTE3	t-complex-associated-testis-expressed 3
5508	3.35E-09	2.94E-11	-13.208836	16.01554	-3.7965057	TMEM89	transmembrane protein 89
4128	3.35E-09	2.95E-11	-13.207879	16.014251	-2.0437924	EIF4G3	eukaryotic translation initiation factor 4 gamma 3
38339	3.36E-09	2.96E-11	-13.20513	16.010549	-3.2554803	FAM8A1	family with sequence similarity 8 member A1
45200	3.36E-09	2.97E-11	-13.201944	16.006257	-2.6692381	FAM71E1	family with sequence similarity 71 member E1
18754	3.41E-09	3.02E-11	-13.190367	15.990656	-3.3877601	LOC105372695	uncharacterized LOC105372695
6855	3.47E-09	3.08E-11	-13.175302	15.970335	-2.1014531	ACOT13	acyl-CoA thioesterase 13
26908	3.51E-09	3.13E-11	-13.163795	15.9548	-1.9003568	GDPD1	glycerophosphodiester phosphodiesterase domain containing 1
34420	3.57E-09	3.18E-11	-13.150422	15.936731	-3.3475008	C2CD3	C2 calcium dependent domain containing 3
23496	3.60E-09	3.22E-11	-13.141884	15.925186	-1.867104	TBATA	thymus, brain and testes associated
2345	3.61E-09	3.24E-11	-13.136962	15.918529	-3.0562771	DIAPH3	diaphanous related formin 3
14017	3.67E-09	3.31E-11	-13.122517	15.898975	-3.1792881	UBQLNL	ubiquilin-like
37592	3.68E-09	3.33E-11	-13.117017	15.891525	-2.4829689	MALL	mal, T-cell differentiation protein like
22086	3.68E-09	3.36E-11	-13.11061	15.882843	-3.573182	SLC25A33	solute carrier family 25 member 33
15504	3.71E-09	3.40E-11	-13.102868	15.872347	-2.6815914	BPI	bactericidal/permeability-increasing protein
18860	3.76E-09	3.45E-11	-13.090446	15.855494	-3.0766082	LINC00854	long intergenic non-protein coding RNA 854
36093	3.76E-09	3.46E-11	-13.089852	15.854689	-2.5248563	PSMF1	proteasome inhibitor subunit 1
12114	3.77E-09	3.48E-11	-13.085306	15.848518	-3.3672686	EIF4A2	eukaryotic translation initiation factor 4A2
16683	3.88E-09	3.60E-11	-13.060624	15.814981	-2.111032	KIAA0586	KIAA0586
36682	3.92E-09	3.65E-11	-13.049978	15.800499	-1.3372707	SLC5A2	solute carrier family 5 member 2
37132	3.93E-09	3.68E-11	-13.044493	15.793033	-4.5110672	FSCB	fibrous sheath CABYR binding protein
30638	3.93E-09	3.69E-11	-13.042791	15.790715	-2.0450613	LONRF1	LON peptidase N-terminal domain and ring finger 1
38006	3.93E-09	3.70E-11	-13.039225	15.78586	-2.5146208	HDAC11	histone deacetylase 11
21700	3.96E-09	3.74E-11	-13.032852	15.777178	-2.8068991	SMPD2	sphingomyelin phosphodiesterase 2
5063	3.96E-09	3.76E-11	-13.028636	15.771433	-2.5273866	UBTD2	ubiquitin domain containing 2
43149	3.96E-09	3.76E-11	-13.027714	15.770178	-5.2706194	SPATA42	spermatogenesis associated 42 (non-protein coding)
18740	3.98E-09	3.79E-11	-13.023129	15.763928	-2.108135	ARHGAP35	Rho GTPase activating protein 35
33100	4.01E-09	3.83E-11	-13.014931	15.752749	-3.5575148	NUP155	nucleoporin 155
39843	4.04E-09	3.86E-11	-13.008542	15.744032	-1.6430666	SPIN1	spindlin 1
36131	4.14E-09	3.96E-11	-12.989468	15.717985	-3.1162673	ZNF295-AS1	ZNF295 antisense RNA 1
7054	4.21E-09	4.04E-11	-12.975225	15.698515	-3.5594084	SPPL2C	signal peptide peptidase like 2C
24403	4.23E-09	4.07E-11	-12.96949	15.69067	-1.7285981	CPTP	ceramide-1-phosphate transfer protein
21111	4.32E-09	4.18E-11	-12.950554	15.664745	-2.002108	CALCOCO2	calcium binding and coiled-coil domain 2
17049	4.32E-09	4.19E-11	-12.949813	15.66373	-3.3108412	HRASLS5	HRAS like suppressor family member 5
34758	4.36E-09	4.24E-11	-12.94096	15.651598	-1.1480071	CDKL3	cyclin dependent kinase like 3
3566	4.37E-09	4.26E-11	-12.93734	15.646635	-3.178732	LOC101927038	uncharacterized LOC101927038
24446	4.39E-09	4.29E-11	-12.932412	15.639877	-1.2526781	DCP1B	decapping mRNA 1B
1523	4.41E-09	4.31E-11	-12.928118	15.633985	-3.9076399	FAM71A	family with sequence similarity 71 member A
28776	4.43E-09	4.34E-11	-12.923579	15.627757	-2.5132141	PPP1R13B	protein phosphatase 1 regulatory subunit 13B
21694	4.43E-09	4.35E-11	-12.92155	15.624972	-4.171039	LINC01589	long intergenic non-protein coding RNA 1589
38665	4.43E-09	4.37E-11	-12.919181	15.62172	-2.7896646	LRR1	leucine rich repeat protein 1
20673	4.44E-09	4.38E-11	-12.916045	15.617414	-3.2716687	FAM71E2	family with sequence similarity 71 member E2
38892	4.47E-09	4.43E-11	-12.908069	15.60646	-2.1624129	HARBI1	harbinger transposase derived 1
8962	4.50E-09	4.48E-11	-12.899843	15.595156	-3.0662395	THAP2	THAP domain containing 2
40272	4.56E-09	4.55E-11	-12.888459	15.579501	-1.9696421	EPB41L2	erythrocyte membrane protein band 4.1 like 2
42888	4.61E-09	4.62E-11	-12.878278	15.56549	-1.77118	MOCS3	molybdenum cofactor synthesis 3
4371	4.71E-09	4.74E-11	-12.859918	15.540201	-2.8849606	PARD6A	par-6 family cell polarity regulator alpha
10503	4.75E-09	4.80E-11	-12.84969	15.526098	-5.3026345	CABS1	calcium binding protein, spermatid associated 1
4478	4.83E-09	4.92E-11	-12.832832	15.502833	-3.1135843	SYPL1	synaptophysin like 1
16815	4.85E-09	4.95E-11	-12.828392	15.496702	-4.1798754	LINC00635	long intergenic non-protein coding RNA 635
37067	4.93E-09	5.03E-11	-12.815804	15.479307	-3.9585702	CCIN	calicin
18728	4.93E-09	5.06E-11	-12.812129	15.474226	-2.0440205	CCDC27	coiled-coil domain containing 27
29448	5.05E-09	5.20E-11	-12.792413	15.446946	-4.8104053	TEX35	testis expressed 35
13366	5.06E-09	5.22E-11	-12.789348	15.442702	-3.1492459	EHD1	EH domain containing 1
18452	5.07E-09	5.25E-11	-12.786133	15.438249	-3.1495218	LOC102723968	uncharacterized LOC102723968
35191	5.11E-09	5.30E-11	-12.779056	15.428444	-3.0134205	CSNK1G1	casein kinase 1 gamma 1
38303	5.22E-09	5.42E-11	-12.762499	15.405486	-1.9249623	ELOF1	elongation factor 1 homolog
41778	5.34E-09	5.56E-11	-12.744166	15.380035	-3.8806501	MLF1	myeloid leukemia factor 1
36975	5.36E-09	5.59E-11	-12.7397	15.373831	-3.7065026	LKAAEAR1	LKAAEAR motif containing 1
15956	5.46E-09	5.72E-11	-12.724237	15.352334	-3.3148562	C7orf34	chromosome 7 open reading frame 34
27381	5.49E-09	5.76E-11	-12.718588	15.344474	-2.7154788	NDUFAF7	NADH:ubiquinone oxidoreductase complex assembly factor 7
21305	5.54E-09	5.86E-11	-12.706312	15.327386	-2.9813504	C17orf97	chromosome 17 open reading frame 97
34054	5.54E-09	5.87E-11	-12.704933	15.325465	-2.8308388	MAPRE3	microtubule associated protein RP/EB family member 3
31103	5.54E-09	5.88E-11	-12.704099	15.324303	-3.3252061	UBE2J1	ubiquitin conjugating enzyme E2 J1
26463	5.54E-09	5.88E-11	-12.703868	15.323981	-2.5257332	PMS1	PMS1 homolog 1, mismatch repair system component
23790	5.56E-09	5.91E-11	-12.699697	15.318171	-2.428458	TRIM17	tripartite motif containing 17
39730	5.63E-09	6.01E-11	-12.688475	15.30253	-1.4110952	TIMM50	translocase of inner mitochondrial membrane 50
31767	5.63E-09	6.02E-11	-12.68734	15.300947	-6.3369126	LOC101928327	uncharacterized LOC101928327
35176	5.70E-09	6.10E-11	-12.67763	15.287403	-3.4937095	TMEM191B	transmembrane protein 191B
24142	5.80E-09	6.24E-11	-12.661132	15.26437	-4.863703	OAZ3	ornithine decarboxylase antizyme 3
34483	5.83E-09	6.29E-11	-12.655701	15.256782	-1.8460167	CAPZA1	capping actin protein of muscle Z-line alpha subunit 1
8615	5.84E-09	6.31E-11	-12.653879	15.254235	-3.0589347	C9orf50	chromosome 9 open reading frame 50
44161	5.88E-09	6.36E-11	-12.647196	15.244893	-1.6192557	KATNA1	katanin catalytic subunit A1
28854	5.88E-09	6.39E-11	-12.644252	15.240776	-2.0165343	MED23	mediator complex subunit 23
2704	5.88E-09	6.40E-11	-12.642702	15.238608	-1.9305992	PLK1	polo like kinase 1
42283	5.89E-09	6.45E-11	-12.637864	15.23184	-3.5886209	FAM27B	family with sequence similarity 27 member B
7073	5.89E-09	6.47E-11	-12.63509	15.22796	-3.9928125	CHKA	choline kinase alpha
12087	5.89E-09	6.48E-11	12.634627	15.227311	1.4818097	ATP2B4	ATPase plasma membrane Ca2+ transporting 4
25894	5.89E-09	6.48E-11	-12.633868	15.22625	-2.6900466	C2orf42	chromosome 2 open reading frame 42
1962	5.91E-09	6.52E-11	-12.629373	15.219958	-2.0675813	CTAGE6	CTAGE family member 6
19738	5.91E-09	6.53E-11	-12.628692	15.219004	-3.337348	C7orf31	chromosome 7 open reading frame 31
20176	5.96E-09	6.60E-11	-12.621499	15.208932	-3.4402513	C2orf61	chromosome 2 open reading frame 61
32622	6.14E-09	6.83E-11	-12.596925	15.174484	-2.0270589	SPATA20	spermatogenesis associated 20
26274	6.15E-09	6.85E-11	-12.594371	15.1709	-1.4974762	EEF1E1	eukaryotic translation elongation factor 1 epsilon 1
44257	6.16E-09	6.88E-11	-12.591473	15.166833	-1.9237737	HAGLR	HOXD antisense growth-associated long non-coding RNA
17442	6.17E-09	6.90E-11	-12.589177	15.163611	-1.3992707	ZNF451	zinc finger protein 451
11598	6.18E-09	6.93E-11	-12.586133	15.159337	-4.5631749	SPATA6	spermatogenesis associated 6
23598	6.18E-09	6.94E-11	-12.584952	15.157679	-4.6304335	WBSCR28	Williams-Beuren syndrome chromosome region 28
43355	6.18E-09	6.97E-11	-12.581901	15.153394	-3.3223404	FAM27C	family with sequence similarity 27 member C
19330	6.19E-09	7.01E-11	-12.578273	15.148298	-1.938297	DDX3X	DEAD-box helicase 3, X-linked
5736	6.23E-09	7.06E-11	-12.572863	15.140698	-4.2737647	JARID2-AS1	JARID2 antisense RNA 1
8703	6.40E-09	7.27E-11	-12.552113	15.111517	-3.991563	ANKEF1	ankyrin repeat and EF-hand domain containing 1
36602	6.41E-09	7.30E-11	-12.549349	15.107627	-1.7216019	RANBP9	RAN binding protein 9
18193	6.43E-09	7.34E-11	-12.545056	15.101584	-5.7381964	PLCZ1	phospholipase C zeta 1
26371	6.43E-09	7.36E-11	-12.543782	15.09979	-2.2971679	NAT6	N-acetyltransferase 6
31871	6.47E-09	7.43E-11	-12.53661	15.089689	-2.7628592	GLRX2	glutaredoxin 2
33052	6.47E-09	7.46E-11	-12.534127	15.086191	-2.6208489	DRG1	developmentally regulated GTP binding protein 1
29141	6.47E-09	7.47E-11	-12.533087	15.084726	-1.7214162	SF3A1	splicing factor 3a subunit 1
36350	6.47E-09	7.48E-11	-12.531985	15.083173	-4.3772191	FBXO39	F-box protein 39
11985	6.51E-09	7.55E-11	-12.525608	15.074185	-1.6985176	TEX2	testis expressed 2
15295	6.54E-09	7.61E-11	-12.520225	15.066595	-4.9414053	TEX26	testis expressed 26
42130	6.54E-09	7.63E-11	-12.518221	15.063768	-2.2393371	ROCK1P1	Rho associated coiled-coil containing protein kinase 1 pseudogene 1
6274	6.59E-09	7.70E-11	-12.511314	15.054024	-3.3461231	ZP1	zona pellucida glycoprotein 1
14549	6.61E-09	7.73E-11	-12.508522	15.050083	-4.1194492	GTSF1L	gametocyte specific factor 1 like
18863	6.66E-09	7.82E-11	-12.500824	15.039215	-4.6393207	LARGE-AS1	LARGE antisense RNA 1
16359	6.72E-09	7.90E-11	-12.493508	15.028881	-4.3428752	HILS1	histone linker H1 domain, spermatid-specific 1 (pseudogene)
19199	6.78E-09	8.00E-11	-12.483993	15.015434	-2.1255626	LAMP1	lysosomal associated membrane protein 1
24352	6.94E-09	8.21E-11	-12.466054	14.990056	-2.9836132	SPDYE3	speedy/RINGO cell cycle regulator family member E3
25048	7.09E-09	8.40E-11	-12.449791	14.967022	-3.7937162	TEX36	testis expressed 36
8705	7.10E-09	8.43E-11	-12.447415	14.963656	-1.8804717	C12orf10	chromosome 12 open reading frame 10
24354	7.11E-09	8.47E-11	-12.443741	14.958449	-3.7821521	MNS1	meiosis specific nuclear structural 1
26370	7.11E-09	8.48E-11	-12.442971	14.957357	-3.0010402	LINC01095	long intergenic non-protein coding RNA 1095
6715	7.15E-09	8.54E-11	-12.437756	14.949962	-2.2375638	TYSND1	trypsin domain containing 1
30669	7.21E-09	8.66E-11	-12.428334	14.936595	-4.750089	LELP1	late cornified envelope like proline rich 1
36777	7.21E-09	8.67E-11	-12.427815	14.935858	-1.4422641	ISCA1	iron-sulfur cluster assembly 1
26259	7.21E-09	8.67E-11	-12.427328	14.935167	-5.3448207	FAM81B	family with sequence similarity 81 member B
14136	7.34E-09	8.84E-11	-12.413834	14.916007	-2.5949952	AGPAT5	1-acylglycerol-3-phosphate O-acyltransferase 5
24116	7.50E-09	9.07E-11	-12.395788	14.890356	-3.5955973	SLC25A2	solute carrier family 25 member 2
44662	7.52E-09	9.11E-11	-12.392516	14.885702	-1.4679158	MRPL36	mitochondrial ribosomal protein L36
18350	7.52E-09	9.13E-11	-12.39067	14.883076	-1.6904053	FAR1	fatty acyl-CoA reductase 1
5971	7.60E-09	9.24E-11	-12.382377	14.871274	-2.1604644	LRRC37B	leucine rich repeat containing 37B
5973	7.64E-09	9.32E-11	-12.376457	14.862844	-3.6283791	CATSPER1	cation channel sperm associated 1
7136	7.64E-09	9.33E-11	-12.37597	14.86215	-2.1050377	PTTG3P	pituitary tumor-transforming 3, pseudogene
20190	7.86E-09	9.64E-11	-12.352531	14.828742	-3.4358058	CCDC37-AS1	CCDC37 antisense RNA 1 (head to head)
43385	7.97E-09	9.81E-11	-12.340381	14.811403	-2.0512549	PCGF5	polycomb group ring finger 5
41126	8.07E-09	1.00E-10	-12.327074	14.792396	-1.4052686	AASDHPPT	aminoadipate-semialdehyde dehydrogenase-phosphopantetheinyl transferase
23407	8.07E-09	1.00E-10	-12.327056	14.79237	-2.4137816	FXR1	FMR1 autosomal homolog 1
22690	8.10E-09	1.00E-10	-12.323628	14.787471	-2.4802141	LANCL1	LanC like 1
14800	8.15E-09	1.02E-10	-12.316363	14.777084	-2.6871231	UTRN	utrophin
39372	8.15E-09	1.02E-10	-12.316175	14.776815	-3.8058886	TMEM191A	transmembrane protein 191A (pseudogene)
12301	8.27E-09	1.03E-10	-12.303009	14.75798	-1.8690151	RPUSD3	RNA pseudouridylate synthase domain containing 3
9484	8.32E-09	1.04E-10	-12.297686	14.750359	-3.9201839	PPP1R32	protein phosphatase 1 regulatory subunit 32
10697	8.43E-09	1.06E-10	-12.287421	14.735656	-1.8544595	IPO4	importin 4
27480	8.43E-09	1.06E-10	-12.285957	14.733558	-3.5681598	TRIML1	tripartite motif family like 1
25326	8.51E-09	1.07E-10	-12.277665	14.721673	-4.0972002	CLMN	calmin
21654	8.67E-09	1.09E-10	-12.263886	14.701907	-1.3301	PURG	purine rich element binding protein G
10446	8.71E-09	1.10E-10	-12.25818	14.693717	-2.6564774	MPC2	mitochondrial pyruvate carrier 2
17074	8.71E-09	1.11E-10	-12.25655	14.691375	-4.9171914	ASB17	ankyrin repeat and SOCS box containing 17
14426	8.71E-09	1.11E-10	-12.255905	14.69045	-2.7591808	FAM186B	family with sequence similarity 186 member B
44750	8.79E-09	1.12E-10	-12.248432	14.679716	-1.65869	HSF1	heat shock transcription factor 1
38302	8.84E-09	1.13E-10	-12.243194	14.67219	-2.0102621	ADH4	alcohol dehydrogenase 4 (class II), pi polypeptide
13761	8.93E-09	1.14E-10	-12.23503	14.660453	-3.0020584	SCCPDH	saccharopine dehydrogenase (putative)
10480	8.95E-09	1.15E-10	-12.231914	14.655971	-1.2797144	ATF7IP	activating transcription factor 7 interacting protein
10554	8.96E-09	1.15E-10	-12.229876	14.65304	-3.982844	MBD3L1	methyl-CpG binding domain protein 3 like 1
16576	9.09E-09	1.17E-10	-12.216902	14.634369	-2.600449	CCDC138	coiled-coil domain containing 138
23136	9.11E-09	1.18E-10	-12.214167	14.630431	-2.0691761	WDR5	WD repeat domain 5
27264	9.14E-09	1.18E-10	-12.210575	14.625257	-3.2452148	TMEM190	transmembrane protein 190
15088	9.24E-09	1.20E-10	-12.201803	14.612619	-1.9096271	ASXL3	additional sex combs like 3, transcriptional regulator
1227	9.24E-09	1.20E-10	-12.200308	14.610463	-3.958312	TRIM42	tripartite motif containing 42
36088	9.37E-09	1.22E-10	-12.186686	14.59082	-3.1755079	LRP2BP	LRP2 binding protein
28700	9.46E-09	1.24E-10	-12.179342	14.580222	-3.6151468	CCDC70	coiled-coil domain containing 70
35763	9.47E-09	1.24E-10	-12.177052	14.576915	-3.8520074	CCDC116	coiled-coil domain containing 116
14961	9.60E-09	1.27E-10	-12.163024	14.556654	-2.8499441	ADAT1	adenosine deaminase, tRNA specific 1
21731	9.60E-09	1.27E-10	-12.161842	14.554945	-2.1442667	RORA-AS1	RORA antisense RNA 1
36159	9.60E-09	1.27E-10	-12.161834	14.554934	-1.4732019	NDUFS7	NADH:ubiquinone oxidoreductase core subunit S7
19739	9.60E-09	1.27E-10	-12.161303	14.554165	-1.6950692	TRAPPC12	trafficking protein particle complex 12
26875	9.61E-09	1.27E-10	-12.158886	14.550672	-2.3756965	CEP85L	centrosomal protein 85 like
17059	9.64E-09	1.28E-10	-12.155425	14.54567	-1.8626233	DSG2-AS1	DSG2 antisense RNA 1
3450	9.66E-09	1.29E-10	-12.151947	14.54064	-1.8419317	TSN	translin
2633	9.66E-09	1.29E-10	-12.151934	14.540621	-2.3719918	C9orf116	chromosome 9 open reading frame 116
17669	9.69E-09	1.29E-10	-12.147327	14.533958	-1.9728811	C21orf91	chromosome 21 open reading frame 91
24160	9.69E-09	1.29E-10	-12.14708	14.533599	-3.4125329	TCTE1	t-complex-associated-testis-expressed 1
26679	9.71E-09	1.30E-10	-12.144569	14.529967	-2.2121	TMF1	TATA element modulatory factor 1
39364	9.72E-09	1.30E-10	12.142516	14.526996	1.7303102	PGM2	phosphoglucomutase 2
793	9.80E-09	1.32E-10	-12.135413	14.516715	-2.9235843	THAP5	THAP domain containing 5
31889	9.89E-09	1.33E-10	-12.12676	14.504183	-2.541016	AQP5	aquaporin 5
32213	9.93E-09	1.34E-10	-12.122247	14.497643	-1.8301578	SNU13	SNU13 homolog, small nuclear ribonucleoprotein (U4/U6.U5)
30801	9.98E-09	1.35E-10	-12.117957	14.491425	-2.0331468	HIST1H3C	histone cluster 1, H3c
22039	1.01E-08	1.36E-10	-12.111665	14.482303	-1.5977395	MRPL51	mitochondrial ribosomal protein L51
16161	1.01E-08	1.37E-10	-12.110306	14.480332	-2.0806031	MED21	mediator complex subunit 21
22533	1.01E-08	1.38E-10	-12.104894	14.472482	-4.3474882	PRSS58	protease, serine 58
7024	1.02E-08	1.39E-10	-12.099206	14.464228	-1.9636355	ZNF821	zinc finger protein 821
21402	1.04E-08	1.43E-10	-12.077353	14.432485	-4.8777705	ACSBG2	acyl-CoA synthetase bubblegum family member 2
18582	1.05E-08	1.44E-10	-12.073055	14.426237	-2.1560851	CHP1	calcineurin like EF-hand protein 1
43050	1.07E-08	1.48E-10	-12.056557	14.402234	-3.201541	RAB27B	RAB27B, member RAS oncogene family
35558	1.07E-08	1.48E-10	-12.056114	14.401589	-1.9131981	SYNJ1	synaptojanin 1
28661	1.07E-08	1.48E-10	-12.054886	14.399801	-1.5225594	CCDC53	coiled-coil domain containing 53
40937	1.07E-08	1.48E-10	-12.054006	14.39852	-2.3219676	SLC27A5	solute carrier family 27 member 5
35934	1.07E-08	1.48E-10	-12.053054	14.397134	-2.748914	LRRC56	leucine rich repeat containing 56
39590	1.07E-08	1.49E-10	-12.05139	14.394711	-2.8567648	RSPH6A	radial spoke head 6 homolog A
2597	1.07E-08	1.49E-10	-12.048026	14.389812	-5.1591756	CDKN3	cyclin dependent kinase inhibitor 3
20882	1.08E-08	1.51E-10	-12.041706	14.380603	-2.1668084	PROX1	prospero homeobox 1
16668	1.09E-08	1.52E-10	-12.034769	14.370492	-2.3501669	FOXM1	forkhead box M1
33651	1.09E-08	1.53E-10	-12.032193	14.366737	-3.9991312	IGSF11-AS1	IGSF11 antisense RNA 1
42749	1.09E-08	1.53E-10	-12.030392	14.364111	-1.9781611	AURKAIP1	aurora kinase A interacting protein 1
13007	1.09E-08	1.53E-10	-12.029599	14.362954	-3.0530897	MROH7	maestro heat like repeat family member 7
31396	1.09E-08	1.54E-10	12.027637	14.360093	1.0688526	LINC00998	long intergenic non-protein coding RNA 998
21745	1.10E-08	1.56E-10	-12.016957	14.344509	-2.6313128	TTC30A	tetratricopeptide repeat domain 30A
9660	1.11E-08	1.57E-10	-12.011773	14.336941	-5.9798049	CCDC54	coiled-coil domain containing 54
3638	1.11E-08	1.59E-10	-12.005885	14.328341	-3.8275238	TSKS	testis specific serine kinase substrate
17191	1.11E-08	1.59E-10	-12.005253	14.327418	-3.7043775	PRPS1L1	phosphoribosyl pyrophosphate synthetase 1-like 1
43022	1.11E-08	1.59E-10	-12.003297	14.32456	-3.1873874	SLFNL1	schlafen like 1
16019	1.12E-08	1.60E-10	-11.999134	14.318476	-1.3409701	NDUFV3	NADH:ubiquinone oxidoreductase subunit V3
16199	1.12E-08	1.61E-10	-11.997644	14.316299	-2.0982704	CAB39L	calcium binding protein 39 like
36448	1.12E-08	1.62E-10	-11.994259	14.311351	-1.7809845	FAF1	Fas associated factor 1
22884	1.13E-08	1.63E-10	-11.99012	14.3053	-2.0872525	LIPT2	lipoyl(octanoyl) transferase 2 (putative)
13535	1.14E-08	1.64E-10	-11.98346	14.295558	-1.6711576	RABGAP1L	RAB GTPase activating protein 1 like
2561	1.16E-08	1.68E-10	-11.969027	14.27443	-1.9356575	C11orf1	chromosome 11 open reading frame 1
41999	1.16E-08	1.68E-10	-11.9684	14.273513	-1.7623231	ZNF628	zinc finger protein 628
19683	1.17E-08	1.69E-10	-11.962116	14.264307	-2.6595292	RUVBL2	RuvB like AAA ATPase 2
38646	1.17E-08	1.71E-10	-11.956661	14.256313	-3.6692948	CATSPER3	cation channel sperm associated 3
3597	1.18E-08	1.73E-10	-11.948455	14.244281	-2.3823135	PPP1R7	protein phosphatase 1 regulatory subunit 7
25353	1.19E-08	1.74E-10	-11.9444	14.238334	-2.1790121	TAF10	TATA-box binding protein associated factor 10
18527	1.19E-08	1.74E-10	-11.943457	14.23695	-2.2886474	WEE1	WEE1 G2 checkpoint kinase
18004	1.19E-08	1.74E-10	-11.941913	14.234684	-2.9473151	MSMB	microseminoprotein beta
33423	1.19E-08	1.74E-10	-11.941665	14.234321	-3.0547337	PSMG1	proteasome assembly chaperone 1
10024	1.19E-08	1.75E-10	-11.940079	14.231993	-4.2616357	LEMD1	LEM domain containing 1
11005	1.19E-08	1.76E-10	-11.934907	14.224403	-4.5531597	RNF148	ring finger protein 148
4388	1.21E-08	1.79E-10	-11.923913	14.208257	-3.895818	SPATA3	spermatogenesis associated 3
12859	1.21E-08	1.80E-10	-11.920558	14.203328	-1.9928037	STAM2	signal transducing adaptor molecule 2
958	1.22E-08	1.80E-10	11.918493	14.200294	1.3042482	YWHAZ	tyrosine 3-monooxygenase/tryptophan 5-monooxygenase activation protein zeta
7348	1.22E-08	1.81E-10	-11.917148	14.198316	-4.2678371	PHACTR2-AS1	PHACTR2 antisense RNA 1
14525	1.23E-08	1.83E-10	-11.910498	14.18854	-4.3335351	CIB4	calcium and integrin binding family member 4
40641	1.23E-08	1.84E-10	11.906446	14.182582	1.4223839	CTBS	chitobiase
12959	1.24E-08	1.86E-10	-11.898751	14.171261	-4.3138664	ABHD1	abhydrolase domain containing 1
19168	1.26E-08	1.90E-10	-11.883942	14.149456	-1.5956762	SATB2-AS1	SATB2 antisense RNA 1
11489	1.27E-08	1.92E-10	-11.877531	14.140009	-2.7357565	LURAP1	leucine rich adaptor protein 1
37305	1.27E-08	1.92E-10	-11.876299	14.138194	-2.3364368	HCFC2	host cell factor C2
32022	1.27E-08	1.93E-10	-11.872715	14.13291	-3.5241915	GAPDHS	glyceraldehyde-3-phosphate dehydrogenase, spermatogenic
7357	1.27E-08	1.93E-10	-11.872423	14.132479	-1.4364597	ALK	anaplastic lymphoma receptor tyrosine kinase
6465	1.27E-08	1.93E-10	11.872099	14.132003	1.4561707	WSB2	WD repeat and SOCS box containing 2
21577	1.28E-08	1.95E-10	-11.86686	14.124277	-2.3648886	LRRC7	leucine rich repeat containing 7
18039	1.29E-08	1.96E-10	-11.863182	14.118851	-1.1397251	CCDC90B	coiled-coil domain containing 90B
21636	1.30E-08	1.98E-10	-11.856164	14.108496	-2.2044283	LARP1B	La ribonucleoprotein domain family member 1B
40844	1.30E-08	1.98E-10	-11.854317	14.10577	-2.2914039	GMCL1	germ cell-less, spermatogenesis associated 1
25776	1.31E-08	2.00E-10	-11.848518	14.097207	-3.1175769	C9orf129	chromosome 9 open reading frame 129
18783	1.31E-08	2.00E-10	-11.848135	14.096641	-4.2900261	MAK	male germ cell associated kinase
11246	1.31E-08	2.01E-10	-11.844864	14.09181	-1.6647952	LPGAT1	lysophosphatidylglycerol acyltransferase 1
39858	1.31E-08	2.03E-10	-11.839769	14.084283	-3.2223988	SPATA25	spermatogenesis associated 25
14536	1.31E-08	2.03E-10	-11.83875	14.082778	-3.3098884	DZIP1	DAZ interacting zinc finger protein 1
23670	1.32E-08	2.04E-10	-11.834748	14.076862	-1.5469367	NOSIP	nitric oxide synthase interacting protein
31395	1.32E-08	2.05E-10	-11.831718	14.072384	-2.4225752	STARD10	StAR related lipid transfer domain containing 10
36755	1.32E-08	2.06E-10	-11.829594	14.069243	-3.2264544	SSUH2	ssu-2 homolog (C. elegans)
28519	1.32E-08	2.06E-10	-11.828374	14.067439	-1.8268297	IGHMBP2	immunoglobulin mu binding protein 2
17773	1.33E-08	2.06E-10	-11.82683	14.065156	-1.6982608	OSBP2	oxysterol binding protein 2
31838	1.33E-08	2.08E-10	-11.823243	14.059849	-1.3845697	COPS5	COP9 signalosome subunit 5
15110	1.33E-08	2.08E-10	-11.822507	14.058761	-2.16837	ACTRT1	actin related protein T1
16353	1.34E-08	2.11E-10	-11.812024	14.043246	-5.2544895	C20orf173	chromosome 20 open reading frame 173
26092	1.34E-08	2.11E-10	-11.811063	14.041824	-5.7000696	TMCO5A	transmembrane and coiled-coil domains 5A
25176	1.34E-08	2.11E-10	-11.810305	14.040702	-1.8251391	PTGES3L-AARSD1	PTGES3L-AARSD1 readthrough
39796	1.36E-08	2.14E-10	-11.801927	14.028293	-1.6456853	NRDC	nardilysin convertase
37117	1.36E-08	2.15E-10	-11.79762	14.02191	-3.9549536	LRTOMT	leucine rich transmembrane and O-methyltransferase domain containing
23537	1.38E-08	2.18E-10	-11.788611	14.008555	-3.2536645	HEATR9	HEAT repeat containing 9
38914	1.38E-08	2.19E-10	-11.787347	14.006681	-4.2967805	LINC01350	long intergenic non-protein coding RNA 1350
40732	1.38E-08	2.20E-10	-11.78391	14.001583	-3.8147986	NT5C1B	5'-nucleotidase, cytosolic IB
43261	1.38E-08	2.20E-10	-11.782871	14.000042	-3.064676	CARHSP1	calcium regulated heat stable protein 1
27223	1.38E-08	2.21E-10	-11.781266	13.997661	-3.0495884	TBL2	transducin (beta)-like 2
30965	1.39E-08	2.21E-10	-11.779306	13.994753	-1.3543613	IAH1	isoamyl acetate-hydrolyzing esterase 1 homolog
34776	1.39E-08	2.22E-10	-11.777401	13.991926	-3.2572146	KNSTRN	kinetochore localized astrin/SPAG5 binding protein
24169	1.39E-08	2.23E-10	-11.775784	13.989526	-3.8555258	LINC00919	long intergenic non-protein coding RNA 919
6617	1.39E-08	2.24E-10	-11.77174	13.983523	-1.8732301	ELMO3	engulfment and cell motility 3
9657	1.40E-08	2.25E-10	-11.768376	13.978528	-2.0479475	MKRN1	makorin ring finger protein 1
1062	1.40E-08	2.25E-10	-11.768132	13.978166	-1.2004536	STX8	syntaxin 8
6341	1.42E-08	2.29E-10	-11.756143	13.960354	-3.9424755	TMEM31	transmembrane protein 31
34050	1.43E-08	2.31E-10	11.751548	13.953525	1.7249039	ARMCX2	armadillo repeat containing, X-linked 2
28124	1.43E-08	2.32E-10	11.747893	13.94809	2.2144376	SLC38A2	solute carrier family 38 member 2
26233	1.44E-08	2.34E-10	-11.743235	13.941161	-1.6749752	COX5A	cytochrome c oxidase subunit 5A
13231	1.44E-08	2.34E-10	-11.742644	13.940282	-3.4538846	CAPSL	calcyphosine like
35181	1.49E-08	2.43E-10	-11.716928	13.901992	-3.2789727	TSSK4	testis specific serine kinase 4
41663	1.49E-08	2.44E-10	-11.713345	13.896652	-2.3563151	RAB11FIP5	RAB11 family interacting protein 5
10614	1.49E-08	2.44E-10	-11.712915	13.896011	-1.7103339	GSTCD	glutathione S-transferase C-terminal domain containing
40308	1.50E-08	2.46E-10	-11.708316	13.889155	-3.036551	C9orf135-AS1	C9orf135 antisense RNA 1 (head to head)
21409	1.51E-08	2.48E-10	-11.702137	13.879938	-4.1258841	PRSS54	protease, serine 54
14725	1.51E-08	2.49E-10	11.700029	13.876794	1.0914231	VEZT	vezatin, adherens junctions transmembrane protein
12580	1.52E-08	2.52E-10	-11.692808	13.866017	-6.5596939	CAPZA3	capping actin protein of muscle Z-line alpha subunit 3
4825	1.52E-08	2.52E-10	11.692318	13.865285	1.9526583	AMOTL2	angiomotin like 2
14144	1.54E-08	2.56E-10	-11.682332	13.850372	-3.2789606	MRGBP	MRG/MORF4L binding protein
18163	1.56E-08	2.59E-10	-11.674356	13.838455	-1.8369585	GFRA2	GDNF family receptor alpha 2
42285	1.57E-08	2.61E-10	-11.668829	13.830192	-5.1126213	H1FNT	H1 histone family member N, testis specific
24477	1.59E-08	2.66E-10	-11.656333	13.811499	-1.8040082	EDRF1	erythroid differentiation regulatory factor 1
6614	1.59E-08	2.66E-10	-11.656119	13.811179	-5.3734907	SPTY2D1-AS1	SPTY2D1 antisense RNA 1
37513	1.59E-08	2.66E-10	-11.656111	13.811166	-4.167224	ADAM29	ADAM metallopeptidase domain 29
21302	1.65E-08	2.77E-10	-11.627297	13.768	-1.9834475	HMOX2	heme oxygenase 2
33892	1.67E-08	2.81E-10	-11.619517	13.756331	-2.979479	SPATA32	spermatogenesis associated 32
11685	1.67E-08	2.83E-10	-11.614917	13.749427	-2.3545482	INTS7	integrator complex subunit 7
18043	1.67E-08	2.83E-10	-11.614499	13.748799	-2.9850764	RIOK3	RIO kinase 3
20065	1.68E-08	2.84E-10	-11.610584	13.742922	-2.0676118	SIK3	SIK family kinase 3
13884	1.68E-08	2.85E-10	11.609505	13.741302	1.0779785	COMMD7	COMM domain containing 7
37700	1.70E-08	2.89E-10	-11.599455	13.726207	-1.0773212	NR2C2	nuclear receptor subfamily 2 group C member 2
35764	1.70E-08	2.90E-10	-11.598145	13.724239	-2.5558902	C2orf70	chromosome 2 open reading frame 70
11777	1.70E-08	2.91E-10	-11.596314	13.721488	-2.0584435	STPG1	sperm tail PG-rich repeat containing 1
21792	1.70E-08	2.91E-10	-11.596012	13.721035	-1.9423873	IFT172	intraflagellar transport 172
19036	1.70E-08	2.91E-10	-11.59583	13.72076	-2.028509	PPM1E	protein phosphatase, Mg2+/Mn2+ dependent 1E
16746	1.71E-08	2.93E-10	-11.590274	13.712408	-3.8778113	RNF151	ring finger protein 151
41047	1.71E-08	2.95E-10	-11.587264	13.707882	-2.5207334	RBL2	RB transcriptional corepressor like 2
31792	1.73E-08	2.98E-10	-11.579517	13.69623	-3.7613574	PKIB	protein kinase (cAMP-dependent, catalytic) inhibitor beta
5611	1.74E-08	3.01E-10	-11.57339	13.687009	-2.0159897	BRAP	BRCA1 associated protein
17036	1.75E-08	3.03E-10	-11.569092	13.680539	-3.7134766	SPZ1	spermatogenic leucine zipper 1
40414	1.75E-08	3.03E-10	-11.568359	13.679435	-1.9294581	LMO1	LIM domain only 1
36517	1.75E-08	3.03E-10	-11.56738	13.67796	-3.1043352	TEX37	testis expressed 37
11194	1.76E-08	3.07E-10	-11.560258	13.667234	-3.4547135	ACTL9	actin like 9
22324	1.77E-08	3.08E-10	-11.557381	13.662899	-1.5868784	DYM	dymeclin
24293	1.77E-08	3.10E-10	11.553201	13.656598	1.4541298	HIPK3	homeodomain interacting protein kinase 3
38509	1.79E-08	3.12E-10	-11.547904	13.648613	-3.8015218	C1orf100	chromosome 1 open reading frame 100
42838	1.80E-08	3.15E-10	-11.543064	13.641314	-3.7517999	SLC25A52	solute carrier family 25 member 52
17704	1.80E-08	3.17E-10	-11.538039	13.633732	-4.4928969	LYZL6	lysozyme like 6
24886	1.81E-08	3.19E-10	-11.534042	13.6277	-2.2968221	ETV1	ETS variant 1
15700	1.81E-08	3.19E-10	-11.534021	13.627668	-3.7694435	PCYT2	phosphate cytidylyltransferase 2, ethanolamine
25954	1.81E-08	3.20E-10	-11.532428	13.625264	-2.5552481	CTAGE5	CTAGE family member 5, ER export factor
13697	1.81E-08	3.21E-10	-11.530617	13.62253	-3.3462602	DNAJC18	DnaJ heat shock protein family (Hsp40) member C18
22792	1.82E-08	3.22E-10	-11.526758	13.616702	-2.0291925	ZCCHC14	zinc finger CCHC-type containing 14
34289	1.82E-08	3.23E-10	-11.524727	13.613635	-1.7820314	CUL2	cullin 2
2384	1.83E-08	3.24E-10	-11.522963	13.610971	-2.880296	LINC00442	long intergenic non-protein coding RNA 442
34655	1.83E-08	3.26E-10	-11.520266	13.606897	-2.5936099	DYDC2	DPY30 domain containing 2
22241	1.84E-08	3.30E-10	-11.511489	13.593633	-3.2744426	UNC45B	unc-45 myosin chaperone B
25854	1.84E-08	3.30E-10	-11.511451	13.593575	-1.824024	RTF1	RTF1 homolog, Paf1/RNA polymerase II complex component
20934	1.93E-08	3.47E-10	-11.477626	13.542379	-4.359782	LOC100996342	uncharacterized LOC100996342
27222	1.94E-08	3.51E-10	-11.47095	13.53226	-4.4363693	LYZL1	lysozyme like 1
15270	1.94E-08	3.51E-10	-11.470844	13.5321	-5.0386101	KIF2B	kinesin family member 2B
5055	1.94E-08	3.51E-10	-11.469809	13.530531	-1.3730542	CREB3L2	cAMP responsive element binding protein 3 like 2
35281	1.97E-08	3.57E-10	-11.459029	13.514181	-4.1507887	ARMC4	armadillo repeat containing 4
706	2.00E-08	3.63E-10	-11.447308	13.496388	-1.240449	PTRHD1	peptidyl-tRNA hydrolase domain containing 1
9052	2.01E-08	3.65E-10	-11.443968	13.491316	-2.5070434	PPP2R2B	protein phosphatase 2 regulatory subunit Bbeta
42219	2.01E-08	3.66E-10	-11.441828	13.488066	-5.1142417	LINC00467	long intergenic non-protein coding RNA 467
40306	2.01E-08	3.68E-10	-11.438639	13.483221	-3.8550585	FAM71C	family with sequence similarity 71 member C
40636	2.02E-08	3.69E-10	-11.437675	13.481756	-1.2733296	THTPA	thiamine triphosphatase
38731	2.03E-08	3.73E-10	-11.430832	13.471355	-1.643106	SEPT7P2	septin 7 pseudogene 2
25122	2.03E-08	3.73E-10	-11.429415	13.469201	-4.0549661	CREM	cAMP responsive element modulator
8449	2.04E-08	3.76E-10	-11.425598	13.463396	-1.2523625	PPM1A	protein phosphatase, Mg2+/Mn2+ dependent 1A
33274	2.07E-08	3.80E-10	-11.41742	13.450955	-1.5687857	DUS2	dihydrouridine synthase 2
12975	2.07E-08	3.82E-10	-11.414694	13.446807	-3.0257069	COL25A1	collagen type XXV alpha 1 chain
24318	2.07E-08	3.83E-10	-11.413435	13.444891	-2.5566744	LYAR	Ly1 antibody reactive
33805	2.08E-08	3.85E-10	-11.40973	13.43925	-2.2938139	FAR2	fatty acyl-CoA reductase 2
42559	2.08E-08	3.85E-10	-11.40911	13.438306	-3.1280889	PPP2R1B	protein phosphatase 2 scaffold subunit Abeta
26781	2.10E-08	3.90E-10	-11.401289	13.426395	-1.9683049	PPP2R3C	protein phosphatase 2 regulatory subunit B''gamma
38478	2.10E-08	3.90E-10	11.400777	13.425615	1.1880862	ARNT	aryl hydrocarbon receptor nuclear translocator
20131	2.13E-08	3.96E-10	-11.390441	13.409861	-2.8139802	SUN5	Sad1 and UNC84 domain containing 5
33139	2.18E-08	4.06E-10	-11.374735	13.385903	-4.1609982	CST8	cystatin 8
2879	2.22E-08	4.14E-10	-11.361522	13.365728	-1.5617862	TYR	tyrosinase
28460	2.23E-08	4.16E-10	-11.358055	13.36043	-3.7114889	PRKAR2A	protein kinase cAMP-dependent type II regulatory subunit alpha
23885	2.26E-08	4.22E-10	-11.347978	13.345027	-2.3321452	ZC3H14	zinc finger CCCH-type containing 14
36270	2.26E-08	4.23E-10	-11.347016	13.343555	-1.8188344	INO80C	INO80 complex subunit C
40194	2.26E-08	4.24E-10	-11.345288	13.340913	-5.5867268	CRISP2	cysteine rich secretory protein 2
23492	2.28E-08	4.28E-10	-11.339121	13.33148	-2.839595	LOC101928504	uncharacterized LOC101928504
28351	2.30E-08	4.34E-10	-11.330509	13.318298	-3.5108319	ZNF829	zinc finger protein 829
37748	2.30E-08	4.35E-10	-11.329277	13.316411	-2.7631197	ARHGAP9	Rho GTPase activating protein 9
23293	2.30E-08	4.35E-10	-11.328296	13.314909	-1.8486134	ATRIP	ATR interacting protein
44934	2.30E-08	4.37E-10	-11.326057	13.31148	-3.6214971	CELA3B	chymotrypsin like elastase family member 3B
36432	2.30E-08	4.37E-10	11.325699	13.310932	1.2603575	DLG5	discs large MAGUK scaffold protein 5
26176	2.32E-08	4.40E-10	-11.321867	13.305063	-3.7835524	STARD6	StAR related lipid transfer domain containing 6
31091	2.32E-08	4.41E-10	-11.319248	13.301051	-3.3995475	FLJ40194	uncharacterized FLJ40194
24465	2.32E-08	4.42E-10	-11.317578	13.298491	-2.3235244	LRRC28	leucine rich repeat containing 28
19716	2.34E-08	4.46E-10	-11.311883	13.289763	-1.7193948	PCMT1	protein-L-isoaspartate (D-aspartate) O-methyltransferase
4921	2.38E-08	4.55E-10	-11.29907	13.270112	-5.0820578	C9orf131	chromosome 9 open reading frame 131
9870	2.38E-08	4.57E-10	-11.296871	13.266737	-5.6505201	TTLL2	tubulin tyrosine ligase like 2
20790	2.39E-08	4.57E-10	-11.29564	13.264848	-4.1997529	PPM1J	protein phosphatase, Mg2+/Mn2+ dependent 1J
43810	2.39E-08	4.59E-10	-11.293181	13.261074	-2.0875269	SWT1	SWT1, RNA endoribonuclease homolog
22682	2.45E-08	4.71E-10	-11.27604	13.234745	-2.5459008	TNFRSF21	TNF receptor superfamily member 21
15932	2.45E-08	4.73E-10	-11.274359	13.232162	-1.5559444	APOM	apolipoprotein M
12476	2.45E-08	4.73E-10	-11.273015	13.230097	-3.3663094	SPATA31E1	SPATA31 subfamily E member 1
1168	2.48E-08	4.78E-10	11.266472	13.220037	1.1854493	TTC7B	tetratricopeptide repeat domain 7B
39313	2.48E-08	4.80E-10	-11.26422	13.216573	-5.5888409	SMCP	sperm mitochondria associated cysteine rich protein
23909	2.52E-08	4.88E-10	-11.253153	13.199543	-1.9866007	MAPKAPK2	mitogen-activated protein kinase-activated protein kinase 2
36939	2.54E-08	4.93E-10	-11.246933	13.189966	-1.836371	ZMIZ2	zinc finger MIZ-type containing 2
4633	2.56E-08	4.97E-10	-11.240842	13.180584	-5.3156436	PGK2	phosphoglycerate kinase 2
882	2.56E-08	4.98E-10	-11.239929	13.179177	-4.6481331	SMIM6	small integral membrane protein 6
24146	2.56E-08	5.00E-10	-11.237283	13.1751	-3.2521098	LRRC34	leucine rich repeat containing 34
24709	2.57E-08	5.03E-10	-11.232871	13.1683	-3.7778915	ZNF683	zinc finger protein 683
15882	2.61E-08	5.13E-10	-11.221	13.149994	-1.47602	ZNHIT3	zinc finger HIT-type containing 3
21460	2.62E-08	5.14E-10	-11.219794	13.148133	-2.9328164	AGBL5	ATP/GTP binding protein like 5
834	2.71E-08	5.33E-10	-11.195588	13.110753	-4.7176551	TXNDC2	thioredoxin domain containing 2
31862	2.71E-08	5.34E-10	-11.194568	13.109176	-3.3571408	RNF114	ring finger protein 114
17899	2.72E-08	5.37E-10	-11.190736	13.103252	-2.3290067	NUP58	nucleoporin 58
37833	2.72E-08	5.39E-10	-11.188611	13.099966	-1.5979345	TCEB2	transcription elongation factor B subunit 2
1500	2.72E-08	5.39E-10	-11.187917	13.098893	-2.4379198	RRP1B	ribosomal RNA processing 1B
1676	2.72E-08	5.40E-10	-11.187602	13.098405	-1.6930971	JMJD4	jumonji domain containing 4
19630	2.72E-08	5.41E-10	-11.185884	13.095748	-5.741597	ODF1	outer dense fiber of sperm tails 1
42744	2.72E-08	5.41E-10	-11.185752	13.095544	-4.5675383	IQCF3	IQ motif containing F3
32632	2.72E-08	5.41E-10	-11.185407	13.09501	-3.0830077	CAGE1	cancer antigen 1
38385	2.74E-08	5.46E-10	-11.179508	13.085885	-4.0910609	HYPM	huntingtin interacting protein M
16319	2.75E-08	5.50E-10	-11.175711	13.080008	-2.1410466	PDZD9	PDZ domain containing 9
25870	2.78E-08	5.55E-10	-11.169228	13.069973	-1.4637023	ADSS	adenylosuccinate synthase
24753	2.81E-08	5.63E-10	-11.160137	13.055891	-2.9095436	ATAT1	alpha tubulin acetyltransferase 1
11470	2.83E-08	5.66E-10	-11.156465	13.050202	-2.3788912	IQCE	IQ motif containing E
45013	2.84E-08	5.68E-10	-11.153702	13.045917	-4.4424028	SH3GL3	SH3 domain containing GRB2 like 3, endophilin A3
22811	2.87E-08	5.76E-10	-11.145045	13.032495	-2.0488802	FRAT1	frequently rearranged in advanced T-cell lymphomas 1
36976	2.87E-08	5.77E-10	-11.143732	13.030457	-2.0425132	PTDSS2	phosphatidylserine synthase 2
38492	2.89E-08	5.82E-10	-11.138263	13.021972	-2.2477735	ATPIF1	ATPase inhibitory factor 1
33676	2.89E-08	5.82E-10	-11.138108	13.021731	-2.8880645	C12orf60	chromosome 12 open reading frame 60
10758	2.94E-08	5.95E-10	-11.124506	13.000613	-3.1077556	NAA38	N(alpha)-acetyltransferase 38, NatC auxiliary subunit
37477	2.95E-08	5.98E-10	-11.121225	12.995517	-1.6856883	METTL22	methyltransferase like 22
21806	2.95E-08	5.98E-10	-11.120893	12.995001	-1.5439187	LRRFIP2	LRR binding FLII interacting protein 2
23333	3.01E-08	6.12E-10	-11.106281	12.972286	-1.6743412	ANKRD53	ankyrin repeat domain 53
2859	3.01E-08	6.12E-10	-11.105997	12.971844	-3.9497022	PRSS37	protease, serine 37
17206	3.01E-08	6.15E-10	-11.102458	12.966339	-2.6254332	PAQR3	progestin and adipoQ receptor family member 3
43677	3.01E-08	6.15E-10	-11.102457	12.966338	-1.831082	HIST1H2AM	histone cluster 1, H2am
30703	3.02E-08	6.19E-10	-11.098607	12.960347	-1.1119221	RCOR3	REST corepressor 3
12016	3.11E-08	6.38E-10	-11.079054	12.929899	-1.0635622	ARL14EP	ADP ribosylation factor like GTPase 14 effector protein
10791	3.11E-08	6.40E-10	-11.076812	12.926405	-4.8162393	RNF133	ring finger protein 133
1052	3.11E-08	6.41E-10	-11.076163	12.925393	-3.3942477	CAMK4	calcium/calmodulin dependent protein kinase IV
12715	3.18E-08	6.57E-10	-11.06003	12.900233	-1.9066028	KCNRG	potassium channel regulator
33608	3.22E-08	6.66E-10	-11.051294	12.886598	-1.5918838	SAP18	Sin3A associated protein 18
31858	3.25E-08	6.75E-10	-11.042951	12.873567	-2.0338301	MBD1	methyl-CpG binding domain protein 1
35376	3.26E-08	6.78E-10	-11.039475	12.868135	-1.9635191	FAM76B	family with sequence similarity 76 member B
17455	3.28E-08	6.83E-10	-11.034732	12.860723	-2.82975	RSPH10B	radial spoke head 10 homolog B
38554	3.30E-08	6.89E-10	-11.029676	12.852818	-1.1013482	GEMIN2	gem nuclear organelle associated protein 2
35123	3.30E-08	6.89E-10	-11.029657	12.852788	-4.9955721	SAMD4A	sterile alpha motif domain containing 4A
27908	3.30E-08	6.90E-10	-11.02852	12.85101	-2.3955159	CYB5D1	cytochrome b5 domain containing 1
31934	3.31E-08	6.92E-10	-11.02641	12.84771	-2.9893744	SMIM22	small integral membrane protein 22
27803	3.32E-08	6.96E-10	-11.023186	12.842668	-2.2992994	ESRP2	epithelial splicing regulatory protein 2
25266	3.34E-08	7.01E-10	-11.017978	12.834517	-3.0845915	TRIM37	tripartite motif containing 37
29011	3.38E-08	7.12E-10	-11.008544	12.819747	-3.2503251	DNAL1	dynein axonemal light chain 1
11902	3.40E-08	7.17E-10	-11.003493	12.811837	-3.4735819	SPEM1	spermatid maturation 1
21072	3.41E-08	7.20E-10	-11.001285	12.808377	-2.8250402	CNBD2	cyclic nucleotide binding domain containing 2
6743	3.41E-08	7.22E-10	-10.999179	12.805077	-2.7326135	PRM3	protamine 3
18062	3.41E-08	7.24E-10	-10.996938	12.801564	-2.7283999	IGSF11	immunoglobulin superfamily member 11
17464	3.41E-08	7.25E-10	-10.996796	12.801341	-3.3448547	LRRC39	leucine rich repeat containing 39
9618	3.41E-08	7.25E-10	-10.996456	12.800809	-3.4200485	BAG5	BCL2 associated athanogene 5
44178	3.44E-08	7.32E-10	-10.990011	12.790705	-4.4781983	PP2D1	protein phosphatase 2C like domain containing 1
2167	3.45E-08	7.35E-10	-10.987283	12.786427	-1.8700569	STXBP5	syntaxin binding protein 5
45118	3.48E-08	7.43E-10	10.981066	12.776674	1.1579084	ANXA11	annexin A11
20815	3.48E-08	7.44E-10	-10.980256	12.775403	-1.8779072	NUP214	nucleoporin 214
4714	3.48E-08	7.44E-10	-10.979432	12.77411	-3.4142064	FREM1	FRAS1 related extracellular matrix 1
17985	3.48E-08	7.45E-10	-10.979017	12.773459	-1.9551571	TMEM232	transmembrane protein 232
3963	3.48E-08	7.45E-10	-10.978535	12.772701	-5.2566344	LOC100287704	uncharacterized LOC100287704
41812	3.51E-08	7.52E-10	-10.973342	12.76455	-1.8241357	DCDC2	doublecortin domain containing 2
27202	3.52E-08	7.55E-10	-10.970604	12.760251	-2.8860952	CALM3	calmodulin 3
16282	3.54E-08	7.61E-10	-10.965562	12.752333	-2.5183679	RGL4	ral guanine nucleotide dissociation stimulator like 4
4461	3.55E-08	7.64E-10	10.962758	12.747928	1.3452652	MAPK14	mitogen-activated protein kinase 14
32589	3.58E-08	7.71E-10	-10.956868	12.738671	-1.8030786	HOMEZ	homeobox and leucine zipper encoding
25705	3.59E-08	7.76E-10	-10.952961	12.73253	-1.8282971	FMC1	formation of mitochondrial complex V assembly factor 1 homolog
42894	3.61E-08	7.80E-10	-10.949178	12.726581	-4.2303844	C6orf10	chromosome 6 open reading frame 10
44719	3.65E-08	7.91E-10	-10.940132	12.71235	-3.4440782	NRG1	neuregulin 1
31780	3.65E-08	7.92E-10	-10.940093	12.712289	-1.6814398	ANKRD44	ankyrin repeat domain 44
633	3.66E-08	7.94E-10	10.938348	12.709542	1.3288582	SLC50A1	solute carrier family 50 member 1
11941	3.66E-08	7.95E-10	-10.93714	12.70764	-1.2332877	DCAF5	DDB1 and CUL4 associated factor 5
34251	3.67E-08	8.00E-10	-10.933512	12.70193	-1.514409	CFAP20	cilia and flagella associated protein 20
24332	3.71E-08	8.10E-10	10.925	12.688524	1.4530188	ZFYVE26	zinc finger FYVE-type containing 26
12339	3.73E-08	8.15E-10	-10.921094	12.682369	-3.341109	LINC00917	long intergenic non-protein coding RNA 917
38459	3.74E-08	8.19E-10	-10.918083	12.677624	-2.2509807	IDE	insulin degrading enzyme
17854	3.77E-08	8.29E-10	-10.910248	12.665273	-4.0961961	DNAJC5B	DnaJ heat shock protein family (Hsp40) member C5 beta
34499	3.77E-08	8.30E-10	-10.909908	12.664736	-2.8221661	SPATA31C1	SPATA31 subfamily C member 1
26456	3.77E-08	8.30E-10	-10.909888	12.664705	-2.3069001	EFHC1	EF-hand domain containing 1
23876	3.78E-08	8.33E-10	-10.907099	12.660306	-3.2100636	CAPN11	calpain 11
41660	3.79E-08	8.38E-10	-10.903768	12.655051	-2.5604026	OSER1	oxidative stress responsive serine rich 1
19989	3.82E-08	8.45E-10	-10.8984	12.64658	-4.1195597	SPATS1	spermatogenesis associated serine rich 1
23688	3.85E-08	8.54E-10	-10.891231	12.635261	-3.5814478	LOC100288254	uncharacterized LOC100288254
28192	3.86E-08	8.57E-10	-10.889626	12.632727	-3.1773158	TMEM225	transmembrane protein 225
37965	3.92E-08	8.71E-10	-10.879042	12.616006	-2.7830349	IQCG	IQ motif containing G
7432	3.95E-08	8.79E-10	-10.87343	12.607134	-1.9579562	WDR38	WD repeat domain 38
33357	3.98E-08	8.87E-10	-10.867152	12.597206	-1.9161511	ZDHHC13	zinc finger DHHC-type containing 13
16400	3.98E-08	8.88E-10	10.866853	12.596732	1.5868923	GCLC	glutamate-cysteine ligase catalytic subunit
22178	4.00E-08	8.93E-10	-10.862693	12.590152	-3.5833447	KLHL10	kelch like family member 10
28915	4.01E-08	8.97E-10	-10.859901	12.585734	-1.0177272	PSMC1	proteasome 26S subunit, ATPase 1
20105	4.03E-08	9.02E-10	-10.856598	12.580506	-2.1907234	CLK4	CDC like kinase 4
20204	4.04E-08	9.06E-10	-10.854072	12.576507	-1.9325622	NF2	neurofibromin 2
25916	4.16E-08	9.34E-10	-10.8346	12.545655	-2.5691848	COPRS	coordinator of PRMT5 and differentiation stimulator
16690	4.19E-08	9.42E-10	-10.829123	12.536969	-1.4807409	KATNB1	katanin regulatory subunit B1
18484	4.20E-08	9.44E-10	-10.827371	12.53419	-1.7324693	CTAGE15	CTAGE family member 15
23465	4.20E-08	9.47E-10	-10.825439	12.531126	-2.5639645	PAQR7	progestin and adipoQ receptor family member 7
29987	4.21E-08	9.51E-10	-10.823197	12.527569	-1.9408001	CXCL16	C-X-C motif chemokine ligand 16
41051	4.23E-08	9.56E-10	-10.819922	12.522372	-2.5576615	NUDT21	nudix hydrolase 21
13897	4.24E-08	9.57E-10	-10.81865	12.520353	-4.4005518	HSFY2	heat shock transcription factor, Y-linked 2
16059	4.29E-08	9.72E-10	-10.808885	12.504847	-3.2397022	TEX29	testis expressed 29
10711	4.29E-08	9.73E-10	-10.808642	12.504461	-4.0665102	ACTRT3	actin related protein T3
33476	4.36E-08	9.91E-10	-10.796872	12.485759	-2.6279352	LOC400794	uncharacterized LOC400794
29890	4.37E-08	9.93E-10	10.795454	12.483504	1.0720374	BECN1	beclin 1
19501	4.38E-08	9.96E-10	-10.793842	12.480941	-3.1196624	CCDC89	coiled-coil domain containing 89
20928	4.38E-08	9.97E-10	-10.792923	12.47948	-2.3985161	FBXO36	F-box protein 36
41620	4.39E-08	1.00E-09	-10.790283	12.47528	-2.0175517	GLE1	GLE1, RNA export mediator
26119	4.43E-08	1.02E-09	-10.78149	12.461291	-1.6311836	H3F3B	H3 histone, family 3B
37105	4.48E-08	1.03E-09	-10.773293	12.448242	-2.1959611	PDZD8	PDZ domain containing 8
31212	4.48E-08	1.03E-09	-10.77185	12.445945	-2.3467747	LOC728613	programmed cell death 6 pseudogene
34140	4.51E-08	1.04E-09	-10.766558	12.437515	-1.4429309	TP53RK	TP53 regulating kinase
2274	4.55E-08	1.05E-09	-10.761568	12.429565	-2.9050018	KLHL11	kelch like family member 11
14585	4.58E-08	1.06E-09	-10.755611	12.420068	-1.8878405	LPP	LIM domain containing preferred translocation partner in lipoma
39926	4.60E-08	1.06E-09	-10.752126	12.414512	-2.4085751	ABHD2	abhydrolase domain containing 2
3843	4.61E-08	1.07E-09	-10.750204	12.411445	-4.583914	ACRBP	acrosin binding protein
43670	4.63E-08	1.07E-09	-10.746945	12.406247	-2.2164152	SIRPD	signal regulatory protein delta
29175	4.64E-08	1.08E-09	-10.744442	12.402254	-2.4096796	ZNF233	zinc finger protein 233
26769	4.66E-08	1.08E-09	10.741103	12.396925	1.3889966	MXRA7	matrix remodeling associated 7
36746	4.66E-08	1.08E-09	-10.740309	12.395658	-3.2068676	RFX2	regulatory factor X2
44329	4.66E-08	1.08E-09	-10.739396	12.394201	-2.2721809	TMEM116	transmembrane protein 116
13318	4.69E-08	1.09E-09	-10.734653	12.386629	-1.4296296	USP7	ubiquitin specific peptidase 7
31526	4.70E-08	1.10E-09	-10.732919	12.38386	-3.4190861	TEKT1	tektin 1
30435	4.70E-08	1.10E-09	-10.732397	12.383025	-4.4727733	SPATA9	spermatogenesis associated 9
25660	4.70E-08	1.10E-09	-10.732144	12.382621	-2.6584522	LETM2	leucine zipper and EF-hand containing transmembrane protein 2
21421	4.71E-08	1.10E-09	-10.730267	12.379624	-1.7097696	PSME3	proteasome activator subunit 3
41442	4.71E-08	1.10E-09	-10.729387	12.378218	-1.740651	OR7E156P	olfactory receptor family 7 subfamily E member 156 pseudogene
17030	4.77E-08	1.12E-09	10.720147	12.363454	1.6935394	SH3BP5	SH3 domain binding protein 5
649	4.80E-08	1.13E-09	-10.716456	12.357553	-5.2391822	TEX33	testis expressed 33
11600	4.80E-08	1.13E-09	-10.713247	12.352422	-2.0786671	GTF2A2	general transcription factor IIA subunit 2
8746	4.82E-08	1.14E-09	10.710079	12.347356	1.497323	RNF135	ring finger protein 135
25617	4.84E-08	1.14E-09	-10.705892	12.340657	-1.6493549	CDV3	CDV3 homolog
18342	4.87E-08	1.15E-09	-10.7004	12.331869	-2.4594297	BRWD1-IT2	BRWD1 intronic transcript 2 (non-protein coding)
13054	4.87E-08	1.16E-09	-10.69986	12.331003	-1.6502775	MRPS25	mitochondrial ribosomal protein S25
11080	4.93E-08	1.17E-09	-10.691474	12.317576	-2.466704	SLC25A41	solute carrier family 25 member 41
11331	4.95E-08	1.18E-09	-10.68806	12.312108	-4.6179633	EFCAB1	EF-hand calcium binding domain 1
26526	4.96E-08	1.18E-09	10.686597	12.309764	1.7106923	C19orf66	chromosome 19 open reading frame 66
12610	4.97E-08	1.18E-09	-10.684798	12.306881	-1.4012271	SNAPC5	small nuclear RNA activating complex polypeptide 5
17891	4.99E-08	1.19E-09	-10.680683	12.300286	-2.1110458	ARMC2	armadillo repeat containing 2
9995	5.09E-08	1.22E-09	-10.666063	12.27684	-1.3370525	METTL3	methyltransferase like 3
13438	5.20E-08	1.25E-09	-10.65246	12.255002	-3.9793275	TES	testin LIM domain protein
10730	5.20E-08	1.25E-09	-10.651403	12.253305	-2.8292146	C10orf62	chromosome 10 open reading frame 62
24520	5.22E-08	1.25E-09	-10.649247	12.249841	-2.1111608	AURKA	aurora kinase A
31105	5.22E-08	1.25E-09	-10.647892	12.247664	-2.1261952	BTBD6	BTB domain containing 6
32047	5.22E-08	1.26E-09	10.647057	12.246322	1.5351964	ZNF462	zinc finger protein 462
15834	5.23E-08	1.26E-09	-10.645578	12.243946	-4.0147485	LRRC37A11P	leucine rich repeat containing 37 member A11, pseudogene
44384	5.26E-08	1.27E-09	-10.640118	12.235171	-1.406469	COG8	component of oligomeric golgi complex 8
39403	5.27E-08	1.27E-09	-10.637891	12.231591	-2.4951587	PEX5	peroxisomal biogenesis factor 5
2513	5.27E-08	1.28E-09	-10.636681	12.229645	-2.1704677	AIM2	absent in melanoma 2
13966	5.27E-08	1.28E-09	-10.636008	12.228562	-4.5789119	ACTL7A	actin like 7A
7197	5.27E-08	1.28E-09	-10.635583	12.227879	-1.9092235	GOSR2	golgi SNAP receptor complex member 2
8377	5.31E-08	1.29E-09	-10.628873	12.217087	-3.0656617	ATL3	atlastin GTPase 3
30552	5.31E-08	1.30E-09	-10.627433	12.214771	-1.1885332	SNAP29	synaptosome associated protein 29
36687	5.31E-08	1.30E-09	-10.626969	12.214024	-3.1015548	TBPL1	TATA-box binding protein like 1
17617	5.34E-08	1.30E-09	-10.623305	12.208128	-4.4456231	DDI1	DNA damage inducible 1 homolog 1
17204	5.38E-08	1.32E-09	-10.61827	12.200023	-1.7840924	VPS53	VPS53, GARP complex subunit
11196	5.45E-08	1.33E-09	-10.609648	12.186136	-2.2542884	FUT10	fucosyltransferase 10
21511	5.46E-08	1.34E-09	-10.607852	12.183243	-1.8132122	HIST2H3D	histone cluster 2, H3d
31744	5.46E-08	1.34E-09	10.607088	12.182012	1.8279075	SNX21	sorting nexin family member 21
28613	5.47E-08	1.34E-09	-10.604808	12.178338	-2.9305818	EPHA6	EPH receptor A6
42876	5.49E-08	1.35E-09	-10.602711	12.174958	-3.6278895	SESN3	sestrin 3
38766	5.52E-08	1.36E-09	-10.59756	12.166654	-1.3529157	SNRPC	small nuclear ribonucleoprotein polypeptide C
13870	5.52E-08	1.36E-09	-10.597408	12.166409	-2.6269671	RGSL1	regulator of G-protein signaling like 1
10129	5.52E-08	1.36E-09	-10.597393	12.166386	-2.1507556	EIF4H	eukaryotic translation initiation factor 4H
19363	5.56E-08	1.37E-09	-10.59147	12.156833	-1.9966665	ABHD17B	abhydrolase domain containing 17B
19358	5.58E-08	1.38E-09	-10.588789	12.152508	-2.05367	ORC2	origin recognition complex subunit 2
13876	5.58E-08	1.38E-09	-10.587906	12.151082	-3.0239326	H1FOO	H1 histone family member O, oocyte specific
23312	5.58E-08	1.38E-09	-10.587809	12.150927	-1.5743384	JMJD1C-AS1	JMJD1C antisense RNA 1
17756	5.59E-08	1.38E-09	-10.586129	12.148216	-2.4707418	GUCA1A	guanylate cyclase activator 1A
17700	5.59E-08	1.39E-09	-10.585583	12.147334	-1.3245753	HNRNPLL	heterogeneous nuclear ribonucleoprotein L like
4869	5.61E-08	1.39E-09	-10.582604	12.142527	-1.3002938	WDR92	WD repeat domain 92
21950	5.61E-08	1.39E-09	-10.581473	12.140702	-3.8663839	BBS5	Bardet-Biedl syndrome 5
28554	5.65E-08	1.41E-09	-10.576667	12.132942	-2.2988173	AP2B1	adaptor related protein complex 2 beta 1 subunit
32083	5.66E-08	1.41E-09	-10.575291	12.13072	-3.0753237	TPD52L3	tumor protein D52 like 3
44132	5.72E-08	1.43E-09	-10.566254	12.11612	-2.0921819	EDC3	enhancer of mRNA decapping 3
24081	5.76E-08	1.44E-09	-10.561614	12.108622	-2.2859776	C16orf92	chromosome 16 open reading frame 92
10607	5.76E-08	1.44E-09	-10.560792	12.107293	-2.70422	CDHR2	cadherin related family member 2
17350	5.76E-08	1.44E-09	-10.559838	12.105749	-3.9130499	FANCD2OS	FANCD2 opposite strand
2983	5.77E-08	1.45E-09	-10.558683	12.103882	-1.8206643	CPS1	carbamoyl-phosphate synthase 1
18006	5.79E-08	1.45E-09	-10.55596	12.099479	-2.7032773	FBXO25	F-box protein 25
34399	5.79E-08	1.46E-09	-10.553763	12.095926	-1.4230403	VAV3	vav guanine nucleotide exchange factor 3
18729	5.82E-08	1.47E-09	-10.550442	12.090554	-4.877151	LINC00238	long intergenic non-protein coding RNA 238
37087	5.95E-08	1.50E-09	-10.534951	12.065478	-1.1846929	CAMLG	calcium modulating ligand
25601	5.98E-08	1.51E-09	-10.530877	12.058879	-2.315716	TSGA10IP	testis specific 10 interacting protein
22218	5.98E-08	1.52E-09	-10.529555	12.056738	-3.6937693	PDYN	prodynorphin
31883	6.01E-08	1.52E-09	-10.525749	12.050569	-1.9450407	LHPP	phospholysine phosphohistidine inorganic pyrophosphate phosphatase
39628	6.01E-08	1.53E-09	-10.524907	12.049205	-4.0379449	TEKT3	tektin 3
40529	6.03E-08	1.53E-09	10.5227	12.045628	1.0232163	ZNF182	zinc finger protein 182
6719	6.04E-08	1.54E-09	-10.521056	12.042963	-3.6734175	C2orf57	chromosome 2 open reading frame 57
16341	6.16E-08	1.58E-09	-10.505163	12.017182	-4.356645	SAXO1	stabilizer of axonemal microtubules 1
37801	6.16E-08	1.58E-09	-10.504942	12.016823	-2.3755529	KIAA1211	KIAA1211
42495	6.20E-08	1.59E-09	-10.501249	12.01083	-1.3370629	MTRF1	mitochondrial translational release factor 1
36573	6.20E-08	1.59E-09	-10.49971	12.008331	-2.3428981	FAM205A	family with sequence similarity 205 member A
22073	6.20E-08	1.59E-09	-10.498433	12.006257	-2.8406542	MCOLN2	mucolipin 2
41453	6.20E-08	1.60E-09	-10.496793	12.003594	-3.1516806	DPCD	deleted in primary ciliary dyskinesia homolog (mouse)
20241	6.29E-08	1.62E-09	-10.487892	11.989133	-1.8678329	POLR3C	RNA polymerase III subunit C
15736	6.30E-08	1.62E-09	-10.486548	11.98695	-2.1786151	HEATR4	HEAT repeat containing 4
22776	6.31E-08	1.63E-09	-10.484432	11.98351	-2.0000931	H2AFB2	H2A histone family member B2
23089	6.34E-08	1.64E-09	-10.48142	11.978613	-1.3831031	MED13	mediator complex subunit 13
37526	6.37E-08	1.65E-09	-10.477476	11.972201	-3.3890728	PFKP	phosphofructokinase, platelet
17040	6.39E-08	1.66E-09	-10.474638	11.967585	-2.7175804	FZR1	fizzy/cell division cycle 20 related 1
19434	6.50E-08	1.69E-09	-10.462795	11.948313	-1.5183258	STT3B	STT3B, catalytic subunit of the oligosaccharyltransferase complex
15645	6.53E-08	1.69E-09	10.460257	11.944181	1.0915602	MITD1	microtubule interacting and trafficking domain containing 1
16811	6.54E-08	1.70E-09	-10.458726	11.941688	-2.5164323	ULK4	unc-51 like kinase 4
35773	6.61E-08	1.72E-09	-10.450685	11.92859	-1.0337243	ARL2	ADP ribosylation factor like GTPase 2
7739	6.62E-08	1.72E-09	-10.449612	11.926842	-4.7582966	IQCF5	IQ motif containing F5
20872	6.70E-08	1.75E-09	-10.441974	11.914392	-1.337202	SLC25A28	solute carrier family 25 member 28
29333	6.71E-08	1.75E-09	-10.440017	11.911201	-3.1373861	TTLL10	tubulin tyrosine ligase like 10
35167	6.71E-08	1.75E-09	-10.439329	11.91008	-5.0276957	ODF2	outer dense fiber of sperm tails 2
43657	6.72E-08	1.76E-09	-10.438064	11.908017	-2.0688619	GLB1L	galactosidase beta 1 like
26052	6.75E-08	1.77E-09	-10.433291	11.900231	-2.2497314	CDY2A	chromodomain Y-linked 2A
30923	6.75E-08	1.77E-09	-10.43202	11.898158	-2.538019	PMFBP1	polyamine modulated factor 1 binding protein 1
35331	6.78E-08	1.78E-09	-10.428586	11.892554	-1.4753187	CNNM2	cyclin and CBS domain divalent metal cation transport mediator 2
10732	6.79E-08	1.79E-09	-10.426385	11.888963	-1.1793616	ERLEC1	endoplasmic reticulum lectin 1
29793	6.80E-08	1.79E-09	-10.424539	11.885949	-3.3791068	ZFAND4	zinc finger AN1-type containing 4
34513	6.85E-08	1.81E-09	-10.420195	11.878856	-2.1268958	RFX3	regulatory factor X3
13221	6.85E-08	1.81E-09	-10.418938	11.876805	-1.128199	RFPL1	ret finger protein like 1
36103	6.86E-08	1.81E-09	-10.417728	11.874829	-3.1044565	MORN3	MORN repeat containing 3
36708	6.86E-08	1.82E-09	-10.416311	11.872514	-1.0738119	DYRK1B	dual specificity tyrosine phosphorylation regulated kinase 1B
6239	6.87E-08	1.82E-09	-10.415095	11.870528	-2.2228562	ZNF433	zinc finger protein 433
36235	6.89E-08	1.83E-09	-10.41318	11.867399	-1.1511736	NAA20	N(alpha)-acetyltransferase 20, NatB catalytic subunit
30155	7.10E-08	1.89E-09	-10.392706	11.833926	-5.7593876	CT83	cancer/testis antigen 83
22992	7.13E-08	1.90E-09	-10.390311	11.830007	-2.5820299	LZTFL1	leucine zipper transcription factor like 1
43581	7.13E-08	1.90E-09	-10.389716	11.829033	-1.7376127	VRK3	vaccinia related kinase 3
14295	7.17E-08	1.91E-09	-10.385216	11.821668	-3.7136281	AKR1E2	aldo-keto reductase family 1 member E2
25487	7.17E-08	1.92E-09	-10.384016	11.819703	-1.9786881	ADAM6	ADAM metallopeptidase domain 6 (pseudogene)
43656	7.27E-08	1.95E-09	-10.374444	11.804028	-1.8431576	HMGA2	high mobility group AT-hook 2
16516	7.27E-08	1.95E-09	10.374366	11.803899	1.1435109	NKRF	NFKB repressing factor
14856	7.31E-08	1.96E-09	-10.370549	11.797646	-2.1250316	NEK11	NIMA related kinase 11
27495	7.34E-08	1.97E-09	-10.366783	11.791473	-4.525883	CCDC185	coiled-coil domain containing 185
27541	7.37E-08	1.98E-09	-10.36423	11.787288	-2.1678254	RANGAP1	Ran GTPase activating protein 1
12172	7.39E-08	1.99E-09	-10.361654	11.783064	-3.6294808	TTC39A	tetratricopeptide repeat domain 39A
35596	7.39E-08	1.99E-09	-10.360813	11.781685	-1.9971792	C8orf88	chromosome 8 open reading frame 88
31895	7.39E-08	1.99E-09	-10.360034	11.780407	-2.0305491	CSNK1G2	casein kinase 1 gamma 2
10256	7.46E-08	2.01E-09	-10.353131	11.769084	-5.4575023	FAM209A	family with sequence similarity 209 member A
24341	7.46E-08	2.02E-09	-10.35272	11.76841	-3.8891766	SAMD15	sterile alpha motif domain containing 15
25971	7.47E-08	2.02E-09	-10.351275	11.766039	-2.4617712	ADD3-AS1	ADD3 antisense RNA 1
5318	7.47E-08	2.02E-09	-10.351045	11.765661	-1.2977111	TOPBP1	topoisomerase (DNA) II binding protein 1
7145	7.47E-08	2.03E-09	-10.349509	11.76314	-2.5991084	TSPAN6	tetraspanin 6
35197	7.47E-08	2.03E-09	-10.349106	11.762479	-2.9759917	C1orf56	chromosome 1 open reading frame 56
29862	7.47E-08	2.03E-09	-10.348446	11.761396	-1.952049	RAD51D	RAD51 paralog D
31896	7.50E-08	2.04E-09	-10.345134	11.75596	-2.0940407	GDPD5	glycerophosphodiester phosphodiesterase domain containing 5
29274	7.50E-08	2.04E-09	-10.34469	11.755231	-1.0656215	VTI1B	vesicle transport through interaction with t-SNAREs 1B
29839	7.55E-08	2.06E-09	10.33904	11.745952	1.4604281	PLEKHO2	pleckstrin homology domain containing O2
5984	7.55E-08	2.06E-09	-10.338588	11.745211	-3.0810211	KCNQ1DN	KCNQ1 downstream neighbor (non-protein coding)
21789	7.56E-08	2.07E-09	-10.337227	11.742975	-3.2281743	C4orf17	chromosome 4 open reading frame 17
21056	7.88E-08	2.17E-09	-10.307592	11.694245	-3.4596325	ACTL7B	actin like 7B
2115	7.90E-08	2.18E-09	-10.305188	11.690286	-3.886999	MS4A14	membrane spanning 4-domains A14
24705	7.93E-08	2.19E-09	-10.302603	11.68603	-2.0764168	DKFZP434K028	uncharacterized LOC26070
8066	7.93E-08	2.19E-09	-10.301123	11.683593	-1.9150412	FANCM	Fanconi anemia complementation group M
24521	8.08E-08	2.24E-09	-10.288842	11.66336	-3.1263566	IQGAP2	IQ motif containing GTPase activating protein 2
8527	8.12E-08	2.25E-09	-10.284302	11.655875	-5.372016	LOC441601	septin 7 pseudogene
4926	8.16E-08	2.26E-09	-10.281349	11.651005	-3.5290197	TULP2	tubby like protein 2
26682	8.28E-08	2.31E-09	-10.269648	11.631699	-1.574951	PPP1CC	protein phosphatase 1 catalytic subunit gamma
26407	8.42E-08	2.36E-09	-10.25734	11.611375	-1.974649	PZP	PZP, alpha-2-macroglobulin like
14400	8.42E-08	2.36E-09	-10.25728	11.611276	-1.9746812	SERP2	stress-associated endoplasmic reticulum protein family member 2
37540	8.53E-08	2.39E-09	-10.248307	11.596447	-4.2280326	NSUN7	NOP2/Sun RNA methyltransferase family member 7
23376	8.59E-08	2.41E-09	-10.243653	11.588753	-3.8871173	ADAM18	ADAM metallopeptidase domain 18
16858	8.61E-08	2.42E-09	-10.241305	11.584869	-1.8768963	UGT3A1	UDP glycosyltransferase family 3 member A1
40597	8.61E-08	2.42E-09	-10.240698	11.583866	-2.7245872	ELL3	elongation factor for RNA polymerase II 3
27041	8.62E-08	2.43E-09	-10.238989	11.581039	-2.6793871	LRRCC1	leucine rich repeat and coiled-coil centrosomal protein 1
31101	8.62E-08	2.43E-09	-10.23806	11.579501	-1.3278077	UBE2D2	ubiquitin conjugating enzyme E2 D2
12180	8.62E-08	2.43E-09	-10.237894	11.579227	-2.6205585	LOC286149	uncharacterized LOC286149
29092	8.62E-08	2.43E-09	-10.237628	11.578788	-1.2397706	TMEM132B	transmembrane protein 132B
42450	8.65E-08	2.44E-09	-10.235073	11.57456	-4.0663814	LOC101929696	uncharacterized LOC101929696
18220	8.80E-08	2.49E-09	-10.224316	11.556754	-2.2873962	DESI1	desumoylating isopeptidase 1
2193	8.83E-08	2.50E-09	-10.221336	11.551818	-5.4703493	SPANXA1	sperm protein associated with the nucleus, X-linked, family member A1
24205	8.85E-08	2.51E-09	-10.21909	11.548099	-1.2456713	AKNAD1	AKNA domain containing 1
27704	8.85E-08	2.51E-09	-10.219059	11.548047	-2.6203369	C7orf61	chromosome 7 open reading frame 61
34351	8.89E-08	2.52E-09	-10.216265	11.543418	-3.0843322	PXDNL	peroxidasin like
44948	9.01E-08	2.56E-09	-10.205349	11.525324	-1.7151588	SLC12A2	solute carrier family 12 member 2
11567	9.02E-08	2.57E-09	-10.204163	11.523357	-3.766437	FAM71D	family with sequence similarity 71 member D
23270	9.09E-08	2.59E-09	-10.198618	11.514159	-2.1393202	FUT11	fucosyltransferase 11
30342	9.10E-08	2.60E-09	-10.196979	11.511441	-1.7363648	POC5	POC5 centriolar protein
37544	9.17E-08	2.62E-09	-10.191681	11.502649	-2.4460744	HIPK1-AS1	HIPK1 antisense RNA 1
18933	9.19E-08	2.63E-09	-10.189338	11.498759	-3.1710747	HSPA4L	heat shock protein family A (Hsp70) member 4 like
39652	9.19E-08	2.63E-09	-10.189156	11.498458	-1.2266569	TRAPPC2L	trafficking protein particle complex 2 like
10720	9.32E-08	2.68E-09	10.178349	11.48051	1.3978267	PTP4A2	protein tyrosine phosphatase type IVA, member 2
15164	9.32E-08	2.68E-09	-10.177875	11.479722	-5.6345682	LYZL2	lysozyme like 2
23932	9.32E-08	2.68E-09	-10.177813	11.479619	-1.2588516	C18orf21	chromosome 18 open reading frame 21
24619	9.32E-08	2.68E-09	-10.177636	11.479326	-3.5165167	NUP98	nucleoporin 98
23452	9.34E-08	2.69E-09	10.175798	11.476272	1.4844037	IRF9	interferon regulatory factor 9
24004	9.34E-08	2.69E-09	-10.175563	11.47588	-1.0082372	TAPT1	transmembrane anterior posterior transformation 1
22409	9.34E-08	2.70E-09	-10.174935	11.474837	-2.9507663	ALDH1L1-AS2	ALDH1L1 antisense RNA 2
20421	9.34E-08	2.70E-09	-10.174544	11.474187	-4.601812	C16orf95	chromosome 16 open reading frame 95
29362	9.34E-08	2.70E-09	-10.173712	11.472804	-1.8122149	NPM2	nucleophosmin/nucleoplasmin 2
11032	9.39E-08	2.72E-09	-10.169784	11.466276	-1.8427271	SLC35D1	solute carrier family 35 member D1
15692	9.39E-08	2.72E-09	-10.169587	11.465947	-1.6657163	CLK2	CDC like kinase 2
18992	9.47E-08	2.75E-09	-10.163778	11.456288	-1.6311927	HERPUD2	HERPUD family member 2
34826	9.47E-08	2.75E-09	-10.16313	11.455211	-2.1963284	SLC38A7	solute carrier family 38 member 7
24240	9.51E-08	2.77E-09	-10.159249	11.448755	-1.9065966	CD109	CD109 molecule
1262	9.57E-08	2.79E-09	-10.154874	11.441475	-4.5111218	SOCS7	suppressor of cytokine signaling 7
25677	9.61E-08	2.80E-09	-10.151358	11.435623	-2.467812	ANKMY1	ankyrin repeat and MYND domain containing 1
14043	9.62E-08	2.81E-09	-10.150205	11.433704	-2.6668519	NEDD1	neural precursor cell expressed, developmentally down-regulated 1
39541	9.67E-08	2.82E-09	-10.147059	11.428466	-5.2978913	UBQLN3	ubiquilin 3
7351	9.71E-08	2.84E-09	-10.143085	11.421847	-3.2743138	ATXN3L	ataxin 3 like
37139	9.71E-08	2.84E-09	-10.142526	11.420917	-2.6910595	HK1	hexokinase 1
4749	9.71E-08	2.85E-09	-10.142079	11.420171	-4.2450806	LINC01539	long intergenic non-protein coding RNA 1539
15560	9.73E-08	2.85E-09	-10.140155	11.416966	-3.3073847	TTC12	tetratricopeptide repeat domain 12
17227	9.73E-08	2.86E-09	-10.139982	11.416679	-1.6034378	CFAP126	cilia and flagella associated protein 126
26098	9.75E-08	2.87E-09	-10.137934	11.413266	-3.5294954	C12orf54	chromosome 12 open reading frame 54
21713	9.76E-08	2.87E-09	-10.136717	11.411239	-1.3714973	CEND1	cell cycle exit and neuronal differentiation 1
13601	9.78E-08	2.88E-09	-10.134926	11.408255	-3.6942945	LOC102606466	uncharacterized LOC102606466
41389	9.85E-08	2.90E-09	10.129802	11.399713	1.1202073	ZCCHC24	zinc finger CCHC-type containing 24
31531	9.85E-08	2.91E-09	-10.128518	11.397573	-4.1981708	SPACA3	sperm acrosome associated 3
9262	9.85E-08	2.91E-09	-10.128269	11.397156	-2.9824274	C19orf71	chromosome 19 open reading frame 71
32377	9.88E-08	2.92E-09	-10.125822	11.393077	-2.0782628	CLHC1	clathrin heavy chain linker domain containing 1
19734	1.00E-07	2.97E-09	-10.116849	11.378108	-4.200697	SPATA33	spermatogenesis associated 33
20155	1.00E-07	2.97E-09	-10.116502	11.377529	-3.4434925	C9orf57	chromosome 9 open reading frame 57
22602	1.00E-07	2.97E-09	-10.11615	11.376941	-1.5387345	POLR1B	RNA polymerase I subunit B
4847	1.01E-07	3.00E-09	-10.109623	11.366046	-4.4745014	SUN3	Sad1 and UNC84 domain containing 3
32636	1.01E-07	3.01E-09	-10.107876	11.363129	-3.9863837	MIR7515HG	MIR7515 host gene
5650	1.02E-07	3.02E-09	-10.105305	11.358835	-3.0601902	LRRC71	leucine rich repeat containing 71
9029	1.02E-07	3.05E-09	10.100658	11.351073	1.5002876	CTDSP2	CTD small phosphatase 2
41134	1.03E-07	3.08E-09	-10.094173	11.340236	-4.8447028	IQCF1	IQ motif containing F1
28530	1.04E-07	3.12E-09	-10.087264	11.328686	-4.1039057	FAM182B	family with sequence similarity 182 member B
20103	1.05E-07	3.15E-09	-10.079683	11.316005	-3.3796226	HIST1H2AH	histone cluster 1, H2ah
9032	1.05E-07	3.15E-09	-10.079639	11.31593	-2.1605316	KLHL12	kelch like family member 12
8434	1.06E-07	3.17E-09	-10.076044	11.309915	-5.17572	LINC01096	long intergenic non-protein coding RNA 1096
20743	1.06E-07	3.19E-09	10.073706	11.306001	1.4459484	MAP1B	microtubule associated protein 1B
17733	1.07E-07	3.23E-09	-10.065944	11.293005	-1.3418649	EFCAB6	EF-hand calcium binding domain 6
36902	1.08E-07	3.24E-09	-10.063702	11.28925	-1.7072832	EXOC5	exocyst complex component 5
9142	1.08E-07	3.26E-09	-10.059875	11.282837	-1.4534966	DHRS11	dehydrogenase/reductase 11
16078	1.08E-07	3.27E-09	-10.057968	11.279643	-1.4027202	ATG3	autophagy related 3
35196	1.10E-07	3.32E-09	-10.049431	11.265332	-1.7899353	SMCHD1	structural maintenance of chromosomes flexible hinge domain containing 1
14122	1.10E-07	3.33E-09	-10.047485	11.262068	-3.8857645	CYLC1	cylicin 1
24384	1.10E-07	3.34E-09	-10.045824	11.259283	-4.6425373	LRWD1	leucine rich repeats and WD repeat domain containing 1
38475	1.11E-07	3.36E-09	-10.0421	11.253035	-1.2481757	ATMIN	ATM interactor
13411	1.11E-07	3.36E-09	-10.040804	11.250862	-3.0698346	C17orf50	chromosome 17 open reading frame 50
24419	1.12E-07	3.40E-09	-10.034268	11.239892	-4.9609369	ACTRT2	actin related protein T2
3193	1.12E-07	3.41E-09	-10.033068	11.237877	-1.3941323	ARIH1	ariadne RBR E3 ubiquitin protein ligase 1
26400	1.12E-07	3.42E-09	10.030502	11.23357	1.8088349	IGF1R	insulin like growth factor 1 receptor
11017	1.13E-07	3.44E-09	-10.028172	11.229657	-2.4861388	XIRP2	xin actin binding repeat containing 2
15960	1.14E-07	3.46E-09	-10.023179	11.221269	-1.2982648	SLC4A10	solute carrier family 4 member 10
14138	1.14E-07	3.47E-09	-10.022084	11.219431	-3.2110004	PPP3R2	protein phosphatase 3 regulatory subunit B, beta
36136	1.14E-07	3.48E-09	-10.02021	11.216281	-3.6414479	LAMP3	lysosomal associated membrane protein 3
31611	1.14E-07	3.49E-09	-10.019059	11.214346	-2.2695368	FAM161B	family with sequence similarity 161 member B
1963	1.15E-07	3.55E-09	-10.009004	11.197443	-3.480523	ZBTB20-AS1	ZBTB20 antisense RNA 1
12638	1.16E-07	3.56E-09	-10.006376	11.193023	-1.6028081	LZIC	leucine zipper and CTNNBIP1 domain containing
35590	1.16E-07	3.57E-09	-10.005125	11.190919	-1.3414662	C19orf70	chromosome 19 open reading frame 70
6993	1.16E-07	3.58E-09	-10.003941	11.188928	-5.6198917	SPANXD	SPANX family member D
1344	1.16E-07	3.60E-09	10.000781	11.18361	1.6900636	LYN	LYN proto-oncogene, Src family tyrosine kinase
20679	1.18E-07	3.64E-09	-9.993269	11.170967	-1.0244666	TSPEAR	thrombospondin type laminin G domain and EAR repeats
13681	1.18E-07	3.65E-09	-9.992044	11.168904	-2.4653251	ERO1B	endoplasmic reticulum oxidoreductase 1 beta
36650	1.20E-07	3.71E-09	-9.9813	11.150807	-3.9937686	GKAP1	G kinase anchoring protein 1
39692	1.20E-07	3.74E-09	-9.977186	11.143875	-4.0647894	KIF15	kinesin family member 15
18680	1.20E-07	3.74E-09	-9.976419	11.142582	-1.1462511	RPL15	ribosomal protein L15
17085	1.21E-07	3.76E-09	-9.974254	11.138931	-2.6765133	B9D1	B9 domain containing 1
17071	1.22E-07	3.82E-09	-9.964784	11.122959	-2.3181436	C9orf40	chromosome 9 open reading frame 40
31817	1.25E-07	3.90E-09	-9.951517	11.100568	-2.3763533	PLK4	polo like kinase 4
23628	1.25E-07	3.91E-09	9.949847	11.097747	1.1638243	COPA	coatomer protein complex subunit alpha
26757	1.25E-07	3.92E-09	-9.949353	11.096912	-1.3298628	MED7	mediator complex subunit 7
37953	1.25E-07	3.92E-09	9.94877	11.095929	1.0300164	WDR89	WD repeat domain 89
10703	1.25E-07	3.93E-09	-9.948114	11.09482	-3.3496446	IQCF2	IQ motif containing F2
25751	1.25E-07	3.93E-09	-9.947294	11.093436	-1.6805622	CXXC5	CXXC finger protein 5
9661	1.26E-07	3.94E-09	-9.945485	11.090379	-2.9495968	UBXN10	UBX domain protein 10
3355	1.26E-07	3.95E-09	-9.944206	11.088218	-1.6624421	EHBP1	EH domain binding protein 1
33407	1.26E-07	3.97E-09	-9.94197	11.08444	-3.8174345	SELV	selenoprotein V
11389	1.26E-07	3.98E-09	-9.940002	11.081114	-3.1230599	LRRC46	leucine rich repeat containing 46
38135	1.30E-07	4.08E-09	-9.924645	11.055146	-5.0012127	C12orf50	chromosome 12 open reading frame 50
27250	1.30E-07	4.10E-09	-9.922456	11.051441	-2.8884524	TAS2R1	taste 2 receptor member 1
13370	1.30E-07	4.10E-09	-9.922415	11.051373	-2.4878567	C9orf135	chromosome 9 open reading frame 135
40944	1.30E-07	4.11E-09	9.920918	11.048839	1.3345115	ZNF480	zinc finger protein 480
35805	1.30E-07	4.12E-09	-9.919097	11.045757	-1.5444168	PROSER1	proline and serine rich 1
12123	1.31E-07	4.13E-09	-9.917106	11.042387	-2.1098526	CNBD1	cyclic nucleotide binding domain containing 1
2079	1.31E-07	4.15E-09	-9.915173	11.039115	-2.7076551	RALGPS2	Ral GEF with PH domain and SH3 binding motif 2
24064	1.32E-07	4.18E-09	-9.910198	11.030689	-1.0500696	EIF3G	eukaryotic translation initiation factor 3 subunit G
32508	1.32E-07	4.19E-09	-9.908435	11.027704	-2.5618232	C12orf56	chromosome 12 open reading frame 56
33695	1.33E-07	4.21E-09	-9.906073	11.023702	-1.6150422	JMY	junction mediating and regulatory protein, p53 cofactor
23016	1.33E-07	4.23E-09	-9.903983	11.020161	-5.1204733	TMCO2	transmembrane and coiled-coil domains 2
6240	1.33E-07	4.23E-09	-9.903456	11.019269	-2.228046	CCDC170	coiled-coil domain containing 170
31573	1.34E-07	4.26E-09	-9.899126	11.011931	-3.1500187	KLK13	kallikrein related peptidase 13
14858	1.34E-07	4.28E-09	-9.896208	11.006984	-2.2008162	OPRM1	opioid receptor mu 1
28929	1.34E-07	4.29E-09	-9.894567	11.004201	-1.6585649	PLEKHS1	pleckstrin homology domain containing S1
4772	1.35E-07	4.31E-09	-9.891851	10.999595	-2.4656547	RAB11FIP4	RAB11 family interacting protein 4
13705	1.35E-07	4.32E-09	-9.891189	10.998473	-1.3446601	ZBTB44	zinc finger and BTB domain containing 44
19412	1.35E-07	4.32E-09	-9.890204	10.996803	-3.8364527	ADAM2	ADAM metallopeptidase domain 2
28906	1.35E-07	4.34E-09	-9.888685	10.994226	-3.3134842	KLF17	Kruppel like factor 17
28648	1.37E-07	4.40E-09	-9.880522	10.980374	-1.5524671	RNF20	ring finger protein 20
12762	1.38E-07	4.43E-09	-9.875411	10.971698	-3.2168116	TEX13A	testis expressed 13A
2010	1.38E-07	4.43E-09	-9.875395	10.97167	-1.3241649	KDELR2	KDEL endoplasmic reticulum protein retention receptor 2
21375	1.41E-07	4.52E-09	-9.863375	10.951253	-2.1672625	SRPK2	SRSF protein kinase 2
37329	1.41E-07	4.55E-09	-9.859963	10.945453	-1.0601349	MMACHC	methylmalonic aciduria (cobalamin deficiency) cblC type, with homocystinuria
15878	1.43E-07	4.61E-09	-9.851513	10.931086	-1.8411531	PPFIA1	PTPRF interacting protein alpha 1
7587	1.43E-07	4.63E-09	9.849852	10.928261	1.4967671	NEU1	neuraminidase 1 (lysosomal sialidase)
28688	1.44E-07	4.66E-09	-9.845418	10.920717	-2.1009025	LRRC37A4P	leucine rich repeat containing 37 member A4, pseudogene
44574	1.44E-07	4.66E-09	-9.845232	10.9204	-2.1674946	FLJ36000	uncharacterized FLJ36000
35438	1.44E-07	4.67E-09	-9.844462	10.919091	-1.2235699	SPRTN	SprT-like N-terminal domain
35543	1.45E-07	4.71E-09	-9.839945	10.911403	-1.2779387	CSNK2B	casein kinase 2 beta
17147	1.46E-07	4.72E-09	-9.838443	10.908846	-2.8384737	C17orf98	chromosome 17 open reading frame 98
13599	1.47E-07	4.77E-09	-9.832445	10.898632	-1.6944116	HEMK1	HemK methyltransferase family member 1
16694	1.48E-07	4.80E-09	-9.828211	10.891419	-4.1201701	LOC101929622	uncharacterized LOC101929622
22204	1.48E-07	4.83E-09	-9.824886	10.885754	-1.3378095	GTF2F1	general transcription factor IIF subunit 1
18600	1.49E-07	4.85E-09	-9.822187	10.881154	-1.6201894	SETD4	SET domain containing 4
32483	1.49E-07	4.85E-09	-9.821763	10.880431	-3.0827759	FTMT	ferritin mitochondrial
28413	1.50E-07	4.88E-09	-9.817881	10.873814	-4.0352522	LINC00221	long intergenic non-protein coding RNA 221
18391	1.51E-07	4.94E-09	-9.81113	10.862301	-1.5687996	GPAT3	glycerol-3-phosphate acyltransferase 3
6284	1.52E-07	4.96E-09	-9.808727	10.858201	-2.4065509	OSCP1	organic solute carrier partner 1
18078	1.53E-07	4.99E-09	-9.804825	10.851544	-1.6580297	SPTBN2	spectrin beta, non-erythrocytic 2
8420	1.55E-07	5.06E-09	-9.796754	10.837765	-2.7349607	CCNY	cyclin Y
5883	1.55E-07	5.09E-09	-9.793606	10.832389	-3.9932656	SPAM1	sperm adhesion molecule 1
44608	1.55E-07	5.09E-09	9.792745	10.83092	1.4710183	C6orf1	chromosome 6 open reading frame 1
18712	1.57E-07	5.14E-09	-9.787361	10.821722	-4.0093984	HRASLS	HRAS like suppressor
23338	1.57E-07	5.14E-09	9.787072	10.821227	1.4922189	CAPN2	calpain 2
12713	1.58E-07	5.20E-09	-9.78097	10.810798	-2.5788232	PRR15L	proline rich 15 like
29231	1.58E-07	5.20E-09	-9.780845	10.810585	-3.6273411	BTG4	BTG anti-proliferation factor 4
34435	1.58E-07	5.20E-09	-9.780275	10.809611	-4.2951157	PLSCR2	phospholipid scramblase 2
19379	1.59E-07	5.24E-09	-9.776209	10.802659	-2.0690592	LOC401127	WD repeat domain 5 pseudogene
9499	1.59E-07	5.26E-09	-9.774209	10.799238	-2.4955377	KLHL7	kelch like family member 7
24065	1.59E-07	5.28E-09	-9.772001	10.795461	-4.4193237	ERICH6	glutamate rich 6
18460	1.59E-07	5.28E-09	-9.771141	10.79399	-2.175631	LNX1	ligand of numb-protein X 1
26380	1.59E-07	5.29E-09	-9.770615	10.793091	-1.7953059	IP6K1	inositol hexakisphosphate kinase 1
23297	1.61E-07	5.33E-09	-9.765891	10.785008	-2.615831	LINC00690	long intergenic non-protein coding RNA 690
6959	1.63E-07	5.40E-09	-9.758488	10.772335	-2.2803148	SKAP2	src kinase associated phosphoprotein 2
11286	1.64E-07	5.47E-09	-9.751205	10.759861	-3.79535	LOC101928461	uncharacterized LOC101928461
8683	1.64E-07	5.47E-09	9.750335	10.758371	1.4013213	PARVA	parvin alpha
6505	1.66E-07	5.52E-09	-9.744865	10.748997	-3.5728126	FNDC11	fibronectin type III domain containing 11
21830	1.66E-07	5.53E-09	-9.744188	10.747837	-2.4590236	LINC00654	long intergenic non-protein coding RNA 654
22354	1.66E-07	5.54E-09	-9.743244	10.746219	-2.073407	SH3GLB1	SH3 domain containing GRB2 like endophilin B1
37372	1.66E-07	5.54E-09	-9.743062	10.745906	-2.3176433	STRBP	spermatid perinuclear RNA binding protein
5060	1.66E-07	5.55E-09	-9.742582	10.745083	-4.5603404	SPACA7	sperm acrosome associated 7
28409	1.68E-07	5.61E-09	-9.735843	10.733529	-2.0212414	GINS1	GINS complex subunit 1
30179	1.68E-07	5.62E-09	-9.734899	10.73191	-1.881923	TBC1D20	TBC1 domain family member 20
41236	1.68E-07	5.63E-09	-9.733983	10.730338	-3.7069598	SPATA24	spermatogenesis associated 24
15954	1.69E-07	5.67E-09	-9.729925	10.723377	-3.7344429	RIMBP3	RIMS binding protein 3
20067	1.71E-07	5.75E-09	-9.720845	10.707792	-1.3239874	RAB30-AS1	RAB30 antisense RNA 1 (head to head)
18233	1.72E-07	5.78E-09	-9.718397	10.70359	-1.2144153	TOE1	target of EGR1, member 1 (nuclear)
27927	1.72E-07	5.80E-09	-9.715862	10.699235	-1.0334461	BSN-AS2	BSN antisense RNA 2 (head to head)
3180	1.72E-07	5.82E-09	-9.713937	10.695929	-3.1185571	AKIRIN1	akirin 1
8296	1.72E-07	5.82E-09	9.713756	10.695618	1.0792425	DOK4	docking protein 4
16630	1.72E-07	5.83E-09	9.713105	10.6945	1.7170136	NMI	N-myc and STAT interactor
30670	1.73E-07	5.86E-09	9.709996	10.689159	1.6536368	GLIPR2	GLI pathogenesis related 2
38447	1.74E-07	5.90E-09	-9.705752	10.681865	-1.777746	GTF3C4	general transcription factor IIIC subunit 4
18202	1.74E-07	5.93E-09	-9.703286	10.677626	-2.1292972	CCDC39	coiled-coil domain containing 39
31939	1.75E-07	5.96E-09	-9.699795	10.671624	-1.4174289	SI	sucrase-isomaltase
29496	1.76E-07	6.00E-09	-9.696002	10.665101	-3.5146337	LRRC18	leucine rich repeat containing 18
25045	1.76E-07	6.00E-09	-9.695852	10.664843	-2.2000481	SPDYE2	speedy/RINGO cell cycle regulator family member E2
41441	1.79E-07	6.10E-09	-9.686656	10.649021	-2.5757404	FGFR1OP	FGFR1 oncogene partner
35903	1.80E-07	6.16E-09	-9.680462	10.638358	-4.94196	TEX38	testis expressed 38
9239	1.81E-07	6.19E-09	-9.678099	10.634289	-5.1012818	ACRV1	acrosomal vesicle protein 1
13784	1.82E-07	6.22E-09	-9.674506	10.6281	-2.5918906	INPP1	inositol polyphosphate-1-phosphatase
31184	1.83E-07	6.27E-09	-9.670353	10.620945	-2.2824939	SURF2	surfeit 2
32496	1.83E-07	6.29E-09	-9.668483	10.617723	-2.4726862	ZAR1	zygote arrest 1
31493	1.84E-07	6.30E-09	-9.667252	10.615601	-3.8952707	TMEM202	transmembrane protein 202
22227	1.85E-07	6.36E-09	-9.661558	10.605784	-1.7269682	CTAGE4	CTAGE family member 4
30368	1.85E-07	6.38E-09	-9.660097	10.603266	-5.1480221	SPATA19	spermatogenesis associated 19
40169	1.86E-07	6.39E-09	-9.659104	10.601553	-2.3149728	DSCR9	Down syndrome critical region 9 (non-protein coding)
16262	1.86E-07	6.41E-09	-9.656863	10.597688	-4.4509926	KRT23	keratin 23
17145	1.91E-07	6.61E-09	-9.63935	10.567462	-1.5929914	HYDIN	HYDIN, axonemal central pair apparatus protein
22696	1.93E-07	6.68E-09	-9.633123	10.556706	-1.5608307	CDCA3	cell division cycle associated 3
32309	1.93E-07	6.70E-09	-9.631689	10.554228	-2.1761415	TMEM53	transmembrane protein 53
8579	1.94E-07	6.72E-09	-9.629829	10.551014	-1.6305396	PSME4	proteasome activator subunit 4
41674	1.95E-07	6.76E-09	-9.626435	10.545148	-2.6523769	HGFAC	HGF activator
27242	1.95E-07	6.76E-09	-9.625812	10.54407	-2.5736458	LOC541473	FK506 binding protein 6, 36kDa pseudogene
32084	1.95E-07	6.76E-09	-9.62574	10.543946	-3.2135548	C10orf82	chromosome 10 open reading frame 82
17550	1.95E-07	6.80E-09	-9.622713	10.538712	-3.2415202	CTNNA3	catenin alpha 3
2292	1.99E-07	6.92E-09	-9.612083	10.520326	-4.1423654	LOC105378499	uncharacterized LOC105378499
19759	2.00E-07	7.00E-09	-9.605982	10.509767	-1.6349898	ZNF546	zinc finger protein 546
13824	2.02E-07	7.05E-09	9.601734	10.502411	1.0769366	IKBKB	inhibitor of kappa light polypeptide gene enhancer in B-cells, kinase beta
16414	2.02E-07	7.07E-09	-9.600279	10.499892	-3.2415601	THEG5	testis highly expressed protein 5
23547	2.02E-07	7.07E-09	-9.600227	10.499801	-1.8174443	KRT34	keratin 34
41702	2.03E-07	7.12E-09	-9.595667	10.491903	-2.8228386	ZNF645	zinc finger protein 645
2019	2.04E-07	7.16E-09	-9.592616	10.486617	-2.1891652	GMPS	guanine monophosphate synthase
37793	2.05E-07	7.17E-09	-9.591843	10.485276	-2.9424666	GK	glycerol kinase
2632	2.06E-07	7.21E-09	-9.588704	10.479837	-1.4711604	TBP	TATA-box binding protein
18267	2.07E-07	7.28E-09	-9.583135	10.470182	-1.6825768	KIZ	kizuna centrosomal protein
36487	2.07E-07	7.28E-09	-9.582728	10.469476	-4.1091664	SCP2D1	SCP2 sterol binding domain containing 1
37069	2.08E-07	7.33E-09	-9.579136	10.463247	-1.4526695	MRPL39	mitochondrial ribosomal protein L39
31691	2.08E-07	7.34E-09	-9.578284	10.461768	-1.4117025	CHKB	choline kinase beta
26473	2.09E-07	7.36E-09	-9.576512	10.458694	-2.9804283	CCDC96	coiled-coil domain containing 96
11251	2.09E-07	7.38E-09	-9.57476	10.455656	-1.7268008	APITD1	apoptosis-inducing, TAF9-like domain 1
7614	2.10E-07	7.41E-09	9.572737	10.452146	1.5273548	SLC37A3	solute carrier family 37 member 3
40776	2.10E-07	7.41E-09	-9.572125	10.451083	-3.2538153	C1orf87	chromosome 1 open reading frame 87
36314	2.10E-07	7.43E-09	-9.570693	10.448597	-4.6061929	ALS2CR11	amyotrophic lateral sclerosis 2 chromosome region candidate 11
36345	2.10E-07	7.45E-09	-9.569366	10.446294	-1.409569	TRAM2	translocation associated membrane protein 2
24328	2.11E-07	7.47E-09	-9.567941	10.443822	-3.1977896	LINC00158	long intergenic non-protein coding RNA 158
33869	2.11E-07	7.48E-09	9.566768	10.441785	1.7956936	RIPK1	receptor interacting serine/threonine kinase 1
43176	2.12E-07	7.54E-09	9.562448	10.434284	1.3402177	ZC3H7A	zinc finger CCCH-type containing 7A
26042	2.13E-07	7.59E-09	-9.55872	10.42781	-3.604726	PTTG1	pituitary tumor-transforming 1
15451	2.13E-07	7.59E-09	-9.558473	10.427379	-2.2622507	RLN2	relaxin 2
1823	2.14E-07	7.61E-09	-9.557182	10.425136	-2.1291663	SBDS	SBDS ribosome assembly guanine nucleotide exchange factor
33049	2.15E-07	7.66E-09	-9.553122	10.418082	-1.49609	CTAGE11P	CTAGE family member 11, pseudogene
9630	2.16E-07	7.70E-09	-9.549914	10.412508	-1.3361541	PAPD5	poly(A) RNA polymerase D5, non-canonical
6707	2.17E-07	7.76E-09	9.54546	10.404765	1.0076395	ZNF317	zinc finger protein 317
11974	2.20E-07	7.87E-09	-9.536964	10.389988	-1.3667352	ACTR3B	ARP3 actin related protein 3 homolog B
35171	2.20E-07	7.89E-09	9.535991	10.388294	1.2346742	IDS	iduronate 2-sulfatase
22203	2.21E-07	7.94E-09	-9.532389	10.382028	-1.2486325	RANBP3	RAN binding protein 3
43412	2.21E-07	7.94E-09	-9.531859	10.381105	-1.5378413	BCL2L11	BCL2 like 11
4219	2.22E-07	7.97E-09	9.529656	10.37727	1.3249887	GP9	glycoprotein IX platelet
17879	2.23E-07	8.03E-09	-9.525735	10.370444	-1.4219437	ATG9B	autophagy related 9B
21820	2.24E-07	8.07E-09	-9.522538	10.364877	-1.3039771	TNRC6C	trinucleotide repeat containing 6C
15005	2.26E-07	8.16E-09	-9.516609	10.354549	-1.1807528	C3orf38	chromosome 3 open reading frame 38
29713	2.27E-07	8.19E-09	-9.513946	10.349909	-1.5077531	DGCR6L	DiGeorge syndrome critical region gene 6-like
30511	2.27E-07	8.21E-09	-9.512909	10.348101	-2.3627851	CCDC117	coiled-coil domain containing 117
5809	2.28E-07	8.23E-09	-9.511564	10.345757	-1.3834406	PTPMT1	protein tyrosine phosphatase, mitochondrial 1
27576	2.29E-07	8.29E-09	-9.507364	10.338436	-1.2264181	NSUN3	NOP2/Sun RNA methyltransferase family member 3
17898	2.29E-07	8.30E-09	-9.50627	10.336527	-1.8963134	HSFX1	heat shock transcription factor family, X-linked 1
9074	2.30E-07	8.33E-09	-9.504133	10.332802	-2.7497561	UNC13C	unc-13 homolog C
30568	2.30E-07	8.35E-09	9.502635	10.330189	1.2884971	SLC35E2B	solute carrier family 35 member E2B
43619	2.30E-07	8.36E-09	-9.502298	10.329602	-2.6978518	RASSF8	Ras association domain family member 8
15025	2.33E-07	8.45E-09	-9.496087	10.318766	-3.2458244	LRRC6	leucine rich repeat containing 6
25706	2.33E-07	8.45E-09	-9.495691	10.318075	-3.8425151	CCDC65	coiled-coil domain containing 65
44174	2.33E-07	8.48E-09	-9.493967	10.315067	-3.7290477	IZUMO2	IZUMO family member 2
27442	2.35E-07	8.59E-09	-9.486568	10.302151	-2.566115	TNFAIP8L1	TNF alpha induced protein 8 like 1
38320	2.36E-07	8.62E-09	-9.484368	10.298308	-2.5839674	CNTN2	contactin 2
38001	2.40E-07	8.78E-09	-9.473446	10.279227	-2.8695124	CCDC171	coiled-coil domain containing 171
9547	2.41E-07	8.82E-09	-9.47113	10.27518	-1.7362668	MOSPD3	motile sperm domain containing 3
14045	2.42E-07	8.85E-09	-9.469463	10.272264	-1.8821263	CUL9	cullin 9
14070	2.42E-07	8.87E-09	9.468071	10.269831	1.940824	SAMD9	sterile alpha motif domain containing 9
17434	2.43E-07	8.91E-09	-9.465221	10.264848	-1.0286884	MED12L	mediator complex subunit 12 like
205	2.44E-07	8.94E-09	-9.463438	10.261729	-4.2975009	TRIM36	tripartite motif containing 36
9078	2.44E-07	8.98E-09	-9.460642	10.256838	-3.4150869	C4orf36	chromosome 4 open reading frame 36
22119	2.44E-07	8.99E-09	-9.460201	10.256068	-1.5598079	LANCL2	LanC like 2
18419	2.45E-07	9.04E-09	-9.45676	10.250046	-1.4315595	STX18-AS1	STX18 antisense RNA 1 (head to head)
11180	2.45E-07	9.05E-09	-9.456464	10.249529	-1.3259632	AHCYL2	adenosylhomocysteinase like 2
17179	2.45E-07	9.06E-09	-9.455566	10.247957	-4.0381781	AKAP14	A-kinase anchoring protein 14
6122	2.45E-07	9.07E-09	-9.455161	10.247248	-2.1805628	LACTB2	lactamase beta 2
23237	2.45E-07	9.07E-09	-9.455049	10.247052	-1.6098991	CNTNAP4	contactin associated protein like 4
31289	2.46E-07	9.10E-09	-9.452768	10.24306	-1.7103538	AFF4	AF4/FMR2 family member 4
19475	2.47E-07	9.13E-09	9.451135	10.240202	1.6943061	CTIF	cap binding complex dependent translation initiation factor
17141	2.49E-07	9.20E-09	-9.446444	10.231988	-2.5546984	CFAP161	cilia and flagella associated protein 161
42260	2.50E-07	9.28E-09	-9.441987	10.224183	-3.2832526	ARRDC5	arrestin domain containing 5
14680	2.51E-07	9.32E-09	-9.439511	10.219845	-1.7729603	CAPN3	calpain 3
6482	2.52E-07	9.35E-09	-9.437231	10.21585	-4.6916468	CYLC2	cylicin 2
5008	2.52E-07	9.36E-09	9.436753	10.215013	1.0135919	ZDHHC7	zinc finger DHHC-type containing 7
12344	2.55E-07	9.51E-09	-9.427804	10.199325	-3.0356303	TCFL5	transcription factor like 5
35244	2.56E-07	9.53E-09	-9.426524	10.197079	-2.7144812	CCDC189	coiled-coil domain containing 189
18252	2.56E-07	9.55E-09	-9.424935	10.194293	-1.2651832	FARS2	phenylalanyl-tRNA synthetase 2, mitochondrial
14311	2.57E-07	9.62E-09	-9.421157	10.187665	-3.4630209	DEPDC7	DEP domain containing 7
15364	2.58E-07	9.66E-09	-9.4184	10.182829	-2.4439993	OR10J1	olfactory receptor family 10 subfamily J member 1
27272	2.58E-07	9.66E-09	-9.418246	10.182558	-1.2677012	HIST3H3	histone cluster 3, H3
38319	2.59E-07	9.70E-09	9.416352	10.179236	1.1759552	RNF113A	ring finger protein 113A
835	2.61E-07	9.81E-09	-9.409361	10.166964	-1.6007814	ZNF688	zinc finger protein 688
44633	2.62E-07	9.87E-09	-9.406149	10.161323	-2.5810547	RND2	Rho family GTPase 2
8387	2.63E-07	9.92E-09	-9.402905	10.155625	-3.8886225	NIN	ninein
25304	2.65E-07	1.00E-08	-9.396852	10.144989	-2.0276492	TPGS2	tubulin polyglutamylase complex subunit 2
44340	2.65E-07	1.00E-08	-9.396827	10.144946	-1.9241227	SLC25A10	solute carrier family 25 member 10
8385	2.65E-07	1.00E-08	-9.396746	10.144804	-1.7248773	PDXDC2P	pyridoxal dependent decarboxylase domain containing 2, pseudogene
5232	2.65E-07	1.00E-08	-9.396019	10.143525	-2.3569961	LHX2	LIM homeobox 2
29639	2.66E-07	1.01E-08	-9.393168	10.138514	-1.8271997	NR1H3	nuclear receptor subfamily 1 group H member 3
8154	2.67E-07	1.01E-08	-9.391722	10.135972	-1.678488	TUBGCP4	tubulin gamma complex associated protein 4
26360	2.68E-07	1.02E-08	9.388241	10.129852	2.064117	LAMP2	lysosomal associated membrane protein 2
42396	2.68E-07	1.02E-08	9.387321	10.128234	1.3744523	TMEM246	transmembrane protein 246
21376	2.70E-07	1.03E-08	-9.382831	10.120337	-1.3793043	CKLF	chemokine like factor
3047	2.70E-07	1.03E-08	-9.38252	10.119789	-1.6878116	ARPC5L	actin related protein 2/3 complex subunit 5 like
42795	2.71E-07	1.03E-08	-9.38086	10.116868	-3.3828026	FHAD1	forkhead associated phosphopeptide binding domain 1
43144	2.71E-07	1.03E-08	9.379795	10.114994	1.0675812	ESYT1	extended synaptotagmin 1
43856	2.72E-07	1.04E-08	9.377113	10.110274	1.3745461	TAF9B	TATA-box binding protein associated factor 9b
10027	2.73E-07	1.04E-08	9.375591	10.107595	1.3581509	BTBD9	BTB domain containing 9
14659	2.74E-07	1.04E-08	-9.373584	10.104063	-1.329634	LRFN4	leucine rich repeat and fibronectin type III domain containing 4
102	2.76E-07	1.06E-08	-9.367531	10.093406	-1.622494	C6orf120	chromosome 6 open reading frame 120
19394	2.77E-07	1.06E-08	-9.366113	10.090908	-1.6010539	ZFYVE1	zinc finger FYVE-type containing 1
125	2.80E-07	1.07E-08	-9.359132	10.078609	-2.2237764	PRR30	proline rich 30
458	2.83E-07	1.09E-08	-9.35127	10.064751	-2.4115676	IGSF10	immunoglobulin superfamily member 10
27106	2.83E-07	1.09E-08	9.350455	10.063314	1.5865266	TSPAN5	tetraspanin 5
26700	2.83E-07	1.09E-08	-9.350146	10.062769	-2.130422	CFAP36	cilia and flagella associated protein 36
32490	2.84E-07	1.09E-08	-9.34817	10.059284	-1.7868965	MST1R	macrophage stimulating 1 receptor
28653	2.85E-07	1.10E-08	-9.346211	10.055829	-3.3827908	TTC16	tetratricopeptide repeat domain 16
14801	2.88E-07	1.11E-08	-9.339467	10.043932	-3.2291379	LOC105372645	uncharacterized LOC105372645
21099	2.88E-07	1.11E-08	-9.339108	10.043297	-3.1895257	ZNF165	zinc finger protein 165
11334	2.90E-07	1.12E-08	-9.333479	10.033361	-1.5515366	DALRD3	DALR anticodon binding domain containing 3
13380	2.91E-07	1.12E-08	-9.331918	10.030606	-2.4787879	RUNX2	runt related transcription factor 2
23041	2.93E-07	1.13E-08	-9.327943	10.023585	-1.035635	DDX19B	DEAD-box helicase 19B
19873	2.94E-07	1.14E-08	-9.323964	10.016557	-2.0094274	WDR66	WD repeat domain 66
6492	2.96E-07	1.15E-08	-9.320114	10.009755	-3.2522555	MEX3B	mex-3 RNA binding family member B
19555	2.97E-07	1.15E-08	-9.316454	10.003286	-2.2837442	CEP70	centrosomal protein 70
24478	2.97E-07	1.15E-08	-9.316315	10.00304	-3.0904424	CDH18	cadherin 18
4121	2.98E-07	1.16E-08	9.314117	9.999154	1.4488891	WDR81	WD repeat domain 81
3907	3.00E-07	1.17E-08	-9.310658	9.993038	-2.7652571	MTFR1	mitochondrial fission regulator 1
6750	3.00E-07	1.17E-08	-9.310094	9.992041	-4.5683278	CCDC7	coiled-coil domain containing 7
28813	3.00E-07	1.17E-08	-9.309957	9.991799	-1.3545357	GON7	GON7, KEOPS complex subunit homolog
31546	3.01E-07	1.17E-08	9.307328	9.98715	1.1291296	SHISA5	shisa family member 5
44897	3.01E-07	1.17E-08	-9.306902	9.986396	-4.0804851	PRKACG	protein kinase cAMP-activated catalytic subunit gamma
44866	3.03E-07	1.18E-08	-9.302866	9.979255	-4.6295089	FAM217A	family with sequence similarity 217 member A
5174	3.07E-07	1.20E-08	-9.293791	9.963194	-1.4895298	ZNF213	zinc finger protein 213
5558	3.11E-07	1.21E-08	-9.286983	9.951136	-1.750259	CIAPIN1	cytokine induced apoptosis inhibitor 1
27302	3.11E-07	1.21E-08	-9.286869	9.950935	-2.3127986	FGL1	fibrinogen like 1
36190	3.11E-07	1.22E-08	-9.28613	9.949625	-1.5373097	PCDHB7	protocadherin beta 7
26837	3.13E-07	1.22E-08	-9.282404	9.943024	-2.3501245	TDP1	tyrosyl-DNA phosphodiesterase 1
22751	3.13E-07	1.23E-08	-9.281149	9.9408	-1.412595	SLC2A8	solute carrier family 2 member 8
12528	3.13E-07	1.23E-08	-9.280809	9.940198	-1.8199301	AGPAT3	1-acylglycerol-3-phosphate O-acyltransferase 3
28054	3.14E-07	1.23E-08	9.279593	9.938043	1.0297257	C8orf33	chromosome 8 open reading frame 33
28181	3.15E-07	1.24E-08	-9.276328	9.932255	-1.5283324	STYX	serine/threonine/tyrosine interacting protein
20198	3.18E-07	1.25E-08	-9.271498	9.923691	-1.9791641	CTNNA2	catenin alpha 2
2104	3.18E-07	1.25E-08	-9.27026	9.921496	-2.202571	ZNRF4	zinc and ring finger 4
23448	3.21E-07	1.26E-08	-9.264044	9.910469	-1.0460672	LOC441455	makorin ring finger protein 1 pseudogene
17467	3.22E-07	1.27E-08	-9.261907	9.906677	-2.1352467	PLCD4	phospholipase C delta 4
38572	3.23E-07	1.28E-08	-9.258702	9.900989	-1.652754	PGAM5	PGAM family member 5, mitochondrial serine/threonine protein phosphatase
14307	3.23E-07	1.28E-08	9.258394	9.900442	1.0973378	ARMCX5	armadillo repeat containing, X-linked 5
11988	3.24E-07	1.28E-08	-9.257317	9.89853	-4.2313931	PFN3	profilin 3
5178	3.25E-07	1.29E-08	-9.254367	9.893293	-1.3124625	GSTZ1	glutathione S-transferase zeta 1
35113	3.26E-07	1.29E-08	9.253417	9.891607	1.2023179	KHNYN	KH and NYN domain containing
12659	3.26E-07	1.29E-08	-9.251721	9.888595	-2.6837597	ALS2CR12	amyotrophic lateral sclerosis 2 chromosome region candidate 12
22899	3.27E-07	1.30E-08	-9.249188	9.884096	-1.5732744	WWC2-AS2	WWC2 antisense RNA 2
31554	3.28E-07	1.30E-08	-9.247606	9.881286	-3.9825765	C11orf88	chromosome 11 open reading frame 88
26351	3.29E-07	1.31E-08	9.245655	9.877819	1.2953253	IGF2R	insulin like growth factor 2 receptor
33826	3.30E-07	1.31E-08	-9.24355	9.87408	-2.3545136	AIM1L	absent in melanoma 1-like
23012	3.31E-07	1.32E-08	9.24063	9.86889	1.2018597	TCAIM	T-cell activation inhibitor, mitochondrial
7550	3.32E-07	1.32E-08	-9.238516	9.865133	-4.2246063	DKKL1	dickkopf like acrosomal protein 1
7489	3.33E-07	1.33E-08	-9.23637	9.861317	-3.8932629	C2orf16	chromosome 2 open reading frame 16
37337	3.39E-07	1.35E-08	-9.226004	9.842882	-1.8613277	FAM118A	family with sequence similarity 118 member A
15817	3.42E-07	1.36E-08	-9.221178	9.834293	-1.3772592	PLCL1	phospholipase C like 1
25981	3.45E-07	1.38E-08	-9.215507	9.824199	-5.1126728	PIH1D2	PIH1 domain containing 2
28071	3.45E-07	1.38E-08	-9.214465	9.822342	-3.5638888	C6orf118	chromosome 6 open reading frame 118
30922	3.45E-07	1.38E-08	-9.214394	9.822216	-2.6419283	ODF4	outer dense fiber of sperm tails 4
32060	3.46E-07	1.39E-08	-9.211434	9.816945	-1.9897623	SPECC1	sperm antigen with calponin homology and coiled-coil domains 1
16601	3.46E-07	1.39E-08	-9.210782	9.815783	-2.0101188	ENO1-AS1	ENO1 antisense RNA 1
29967	3.48E-07	1.39E-08	-9.208054	9.810925	-1.3722788	PPP4R1	protein phosphatase 4 regulatory subunit 1
27517	3.49E-07	1.40E-08	-9.205258	9.805942	-4.4449145	CST13P	cystatin 13, pseudogene
44253	3.53E-07	1.42E-08	-9.197922	9.792867	-3.3952207	PCSK4	proprotein convertase subtilisin/kexin type 4
16506	3.54E-07	1.42E-08	9.196575	9.790467	1.0359744	RAB3GAP2	RAB3 GTPase activating non-catalytic protein subunit 2
37956	3.54E-07	1.43E-08	-9.195673	9.788859	-2.2419249	CORT	cortistatin
19906	3.57E-07	1.44E-08	-9.191632	9.781651	-1.1557342	VWA5B1	von Willebrand factor A domain containing 5B1
21235	3.57E-07	1.44E-08	-9.190048	9.778827	-1.705821	EXOSC4	exosome component 4
29687	3.58E-07	1.44E-08	-9.18925	9.777404	-3.2556636	BPIFA3	BPI fold containing family A member 3
25708	3.58E-07	1.44E-08	-9.188201	9.775532	-3.6488743	C5orf52	chromosome 5 open reading frame 52
21061	3.59E-07	1.45E-08	-9.185702	9.771073	-4.713002	UBL4B	ubiquitin like 4B
10144	3.60E-07	1.45E-08	-9.184941	9.769715	-2.6742439	RDM1	RAD52 motif containing 1
5372	3.61E-07	1.46E-08	-9.18289	9.766054	-2.3574936	SERF1B	small EDRK-rich factor 1B
8007	3.61E-07	1.46E-08	-9.181686	9.763906	-7.5018959	ROPN1	rhophilin associated tail protein 1
22360	3.65E-07	1.48E-08	-9.175319	9.752539	-3.3261707	PPEF1	protein phosphatase with EF-hand domain 1
25576	3.65E-07	1.48E-08	-9.174755	9.751533	-1.9035035	SPDYE1	speedy/RINGO cell cycle regulator family member E1
16634	3.66E-07	1.49E-08	-9.17181	9.746273	-2.4582982	CRIP3	cysteine rich protein 3
29843	3.67E-07	1.49E-08	-9.169372	9.741916	-2.289703	CYB5R4	cytochrome b5 reductase 4
18270	3.69E-07	1.50E-08	-9.16629	9.73641	-1.5264259	DGCR6	DiGeorge syndrome critical region gene 6
18003	3.71E-07	1.51E-08	-9.162716	9.730024	-5.0024388	SPA17	sperm autoantigenic protein 17
24189	3.72E-07	1.52E-08	9.160216	9.725555	1.6140145	OGFOD3	2-oxoglutarate and iron dependent oxygenase domain containing 3
43296	3.73E-07	1.52E-08	9.159281	9.723884	1.6213117	TRIM56	tripartite motif containing 56
28815	3.73E-07	1.52E-08	-9.157938	9.721483	-1.9455466	REEP3	receptor accessory protein 3
44941	3.76E-07	1.54E-08	-9.152774	9.712248	-2.4442311	DOC2A	double C2 domain alpha
7648	3.77E-07	1.54E-08	-9.151344	9.70969	-1.9463723	KATNAL1	katanin catalytic subunit A1 like 1
13258	3.77E-07	1.54E-08	-9.151237	9.709499	-2.027754	CAP1	adenylate cyclase associated protein 1
12249	3.80E-07	1.56E-08	-9.145794	9.69976	-3.6703227	ADGB	androglobin
38387	3.81E-07	1.56E-08	-9.144334	9.697148	-3.3074174	PLCE1-AS2	PLCE1 antisense RNA 2
28058	3.86E-07	1.58E-08	-9.135808	9.681885	-2.0221171	GSTO2	glutathione S-transferase omega 2
5124	3.86E-07	1.59E-08	-9.13506	9.680545	-4.3029429	TBX18-AS1	TBX18 antisense RNA 1
12966	3.92E-07	1.61E-08	-9.126515	9.665237	-1.6855821	GPR19	G protein-coupled receptor 19
7397	3.93E-07	1.62E-08	-9.12431	9.661286	-3.614852	FAM24A	family with sequence similarity 24 member A
7797	3.93E-07	1.62E-08	9.123696	9.660186	1.1274937	RAB35	RAB35, member RAS oncogene family
5210	3.93E-07	1.62E-08	-9.123159	9.659223	-3.9261734	OR4N4	olfactory receptor family 4 subfamily N member 4
5101	3.96E-07	1.63E-08	-9.119726	9.653069	-1.3429671	AP3M2	adaptor related protein complex 3 mu 2 subunit
42089	3.97E-07	1.64E-08	-9.117451	9.64899	-3.5212973	ASRGL1	asparaginase like 1
40716	3.98E-07	1.64E-08	-9.116085	9.646539	-1.8158623	ZNF485	zinc finger protein 485
11668	3.98E-07	1.64E-08	-9.11568	9.645814	-2.0103447	HHIPL2	HHIP like 2
28227	3.99E-07	1.65E-08	-9.113438	9.641792	-1.4494131	FAM161A	family with sequence similarity 161 member A
11838	3.99E-07	1.65E-08	-9.112937	9.640894	-2.79052	NUDCD3	NudC domain containing 3
9786	3.99E-07	1.65E-08	9.111732	9.638733	1.3076219	OPA3	optic atrophy 3 (autosomal recessive, with chorea and spastic paraplegia)
33614	4.00E-07	1.66E-08	-9.110893	9.637227	-1.9660117	ITPKA	inositol-trisphosphate 3-kinase A
36177	4.00E-07	1.66E-08	-9.110028	9.635676	-4.8585751	SPACA1	sperm acrosome associated 1
15579	4.03E-07	1.67E-08	-9.105328	9.627242	-2.027674	MYO18B	myosin XVIIIB
39293	4.04E-07	1.68E-08	-9.103502	9.623965	-3.24288	IZUMO1	izumo sperm-egg fusion 1
588	4.04E-07	1.68E-08	-9.103377	9.62374	-1.4856138	HNRNPU	heterogeneous nuclear ribonucleoprotein U
5839	4.06E-07	1.69E-08	-9.100448	9.618482	-1.1615579	SGF29	SAGA complex associated factor 29
23046	4.06E-07	1.69E-08	-9.100034	9.61774	-3.5577207	MORC2-AS1	MORC2 antisense RNA 1
22901	4.08E-07	1.70E-08	-9.096259	9.610959	-1.1004372	MGAT4A	mannosyl (alpha-1,3-)-glycoprotein beta-1,4-N-acetylglucosaminyltransferase, isozyme A
20662	4.08E-07	1.70E-08	-9.096094	9.610665	-2.8597808	DYRK3	dual specificity tyrosine phosphorylation regulated kinase 3
1460	4.10E-07	1.71E-08	9.093031	9.605162	1.4133928	HOOK3	hook microtubule tethering protein 3
44693	4.13E-07	1.72E-08	-9.087616	9.595433	-2.6444057	PDE1C	phosphodiesterase 1C
3365	4.14E-07	1.73E-08	-9.086073	9.592661	-2.9476225	PDILT	protein disulfide isomerase like, testis expressed
1334	4.14E-07	1.73E-08	-9.085253	9.591187	-1.9420101	AZIN2	antizyme inhibitor 2
26389	4.16E-07	1.74E-08	-9.081989	9.58532	-1.3162905	DBI	diazepam binding inhibitor, acyl-CoA binding protein
24830	4.17E-07	1.75E-08	-9.079655	9.581124	-4.4851507	ROPN1L	rhophilin associated tail protein 1 like
42561	4.18E-07	1.75E-08	-9.078829	9.579638	-4.6273338	MS4A5	membrane spanning 4-domains A5
37279	4.20E-07	1.76E-08	-9.07571	9.57403	-2.5343725	HSPB7	heat shock protein family B (small) member 7
10867	4.20E-07	1.76E-08	-9.07529	9.573274	-1.4872441	HEXIM2	hexamethylene bisacetamide inducible 2
24722	4.21E-07	1.77E-08	-9.0734	9.569876	-6.7257717	ROPN1B	rhophilin associated tail protein 1B
26291	4.21E-07	1.77E-08	-9.072913	9.568998	-4.0893509	C4orf45	chromosome 4 open reading frame 45
16246	4.21E-07	1.77E-08	-9.07196	9.567283	-1.9825744	LINC00933	long intergenic non-protein coding RNA 933
23246	4.23E-07	1.78E-08	-9.069981	9.563723	-3.7795746	FAM209B	family with sequence similarity 209 member B
31058	4.23E-07	1.78E-08	-9.068996	9.561952	-2.5217932	HN1	hematological and neurological expressed 1
8216	4.23E-07	1.78E-08	-9.068703	9.561424	-3.0914552	TSSK3	testis specific serine kinase 3
4896	4.24E-07	1.79E-08	-9.066826	9.558046	-4.1354436	IZUMO4	IZUMO family member 4
32981	4.26E-07	1.80E-08	9.064154	9.553238	1.05166	UBE2K	ubiquitin conjugating enzyme E2 K
33080	4.28E-07	1.81E-08	-9.061885	9.549152	-2.6296015	UNC79	unc-79 homolog (C. elegans)
3031	4.28E-07	1.81E-08	-9.060291	9.546283	-1.0889964	LIAS	lipoic acid synthetase
16561	4.29E-07	1.81E-08	-9.05956	9.544966	-3.0076715	AHRR	aryl-hydrocarbon receptor repressor
10699	4.29E-07	1.81E-08	-9.058981	9.543923	-2.0933384	SLC22A14	solute carrier family 22 member 14
12060	4.30E-07	1.82E-08	-9.057394	9.541065	-1.3235098	BRAF	B-Raf proto-oncogene, serine/threonine kinase
38654	4.32E-07	1.83E-08	-9.054395	9.535665	-1.4624142	PABPC3	poly(A) binding protein cytoplasmic 3
23422	4.33E-07	1.84E-08	-9.052318	9.531923	-2.1064957	DFNB59	deafness, autosomal recessive 59
30548	4.33E-07	1.84E-08	-9.052237	9.531776	-1.7563991	ODF3	outer dense fiber of sperm tails 3
22102	4.34E-07	1.84E-08	-9.050727	9.529057	-4.4856972	EFCAB10	EF-hand calcium binding domain 10
37534	4.34E-07	1.85E-08	-9.049395	9.526656	-4.650652	GSG1	germ cell associated 1
21467	4.39E-07	1.87E-08	-9.043179	9.515453	-4.8112865	PBK	PDZ binding kinase
2754	4.45E-07	1.89E-08	-9.034865	9.500461	-1.1670177	MON1A	MON1 homolog A, secretory trafficking associated
6123	4.46E-07	1.90E-08	-9.032729	9.496607	-3.5549288	AKAP3	A-kinase anchoring protein 3
29484	4.46E-07	1.90E-08	-9.031751	9.494842	-1.3420409	PIBF1	progesterone immunomodulatory binding factor 1
6292	4.48E-07	1.91E-08	-9.029502	9.490785	-2.2738066	MMEL1	membrane metallo-endopeptidase-like 1
3555	4.50E-07	1.92E-08	-9.025957	9.484387	-1.5107505	PIGV	phosphatidylinositol glycan anchor biosynthesis class V
10735	4.55E-07	1.95E-08	-9.01899	9.471808	-1.4911778	IL7	interleukin 7
13854	4.55E-07	1.95E-08	-9.018907	9.471659	-2.3443312	ZNRD1ASP	zinc ribbon domain containing 1 antisense, pseudogene
17365	4.58E-07	1.96E-08	-9.014509	9.463716	-2.3134147	ADORA2A-AS1	ADORA2A antisense RNA 1
23412	4.62E-07	1.98E-08	-9.009338	9.454372	-2.8470564	GALNT3	polypeptide N-acetylgalactosaminyltransferase 3
30418	4.65E-07	2.00E-08	-9.00493	9.446404	-5.2592618	YPEL1	yippee like 1
20657	4.66E-07	2.00E-08	-9.003378	9.4436	-1.6720063	SLC25A19	solute carrier family 25 member 19
28209	4.67E-07	2.01E-08	-9.001787	9.440723	-4.1932818	ACR	acrosin
11232	4.67E-07	2.01E-08	9.001712	9.440588	1.1613614	IFNGR1	interferon gamma receptor 1
24931	4.67E-07	2.01E-08	-9.000931	9.439175	-2.4984004	ENKUR	enkurin, TRPC channel interacting protein
18866	4.72E-07	2.03E-08	-8.994618	9.427757	-1.2868451	ZNF214	zinc finger protein 214
4622	4.75E-07	2.05E-08	-8.990653	9.420584	-3.0282488	UBE2U	ubiquitin conjugating enzyme E2 U (putative)
16733	4.75E-07	2.05E-08	-8.989733	9.418919	-1.2829069	CD320	CD320 molecule
10228	4.75E-07	2.05E-08	-8.989307	9.418147	-1.3976134	DPY19L2P3	DPY19L2 pseudogene 3
40162	4.75E-07	2.05E-08	-8.989273	9.418086	-1.3550511	C8G	complement component 8, gamma polypeptide
42128	4.81E-07	2.08E-08	-8.981782	9.404526	-2.7102517	OSBPL10	oxysterol binding protein like 10
28281	4.82E-07	2.09E-08	-8.979406	9.400223	-4.4534199	FAM47B	family with sequence similarity 47 member B
6661	4.82E-07	2.09E-08	-8.979371	9.40016	-1.3285009	SLC15A4	solute carrier family 15 member 4
9621	4.83E-07	2.09E-08	-8.979	9.399487	-1.1123478	TUSC2	tumor suppressor candidate 2
23305	4.83E-07	2.09E-08	-8.97857	9.398709	-1.279729	UBIAD1	UbiA prenyltransferase domain containing 1
5223	4.83E-07	2.10E-08	-8.978044	9.397755	-1.1358945	SSSCA1	Sjogren syndrome/scleroderma autoantigen 1
19166	4.86E-07	2.11E-08	-8.973564	9.38964	-1.5500204	SOSTDC1	sclerostin domain containing 1
10307	4.90E-07	2.13E-08	-8.969127	9.381601	-4.8231151	ARMC3	armadillo repeat containing 3
15443	4.95E-07	2.15E-08	-8.962598	9.369766	-1.2900529	CLCNKA	chloride voltage-gated channel Ka
26951	4.96E-07	2.16E-08	-8.961653	9.368051	-2.7074678	LINC00326	long intergenic non-protein coding RNA 326
5992	4.96E-07	2.16E-08	-8.960724	9.366366	-5.0666069	HMGB4	high mobility group box 4
34489	4.96E-07	2.16E-08	-8.960528	9.366011	-2.1958021	RIC1	RIC1 homolog, RAB6A GEF complex partner 1
6357	4.99E-07	2.18E-08	-8.957325	9.360203	-1.3435791	NIP7	NIP7, nucleolar pre-rRNA processing protein
40116	5.05E-07	2.20E-08	-8.949857	9.346653	-3.1792905	SLC44A5	solute carrier family 44 member 5
13888	5.05E-07	2.21E-08	-8.949351	9.345734	-1.8501986	CSMD1	CUB and Sushi multiple domains 1
34881	5.11E-07	2.23E-08	-8.942875	9.333978	-2.5395361	PRL	prolactin
39086	5.14E-07	2.25E-08	-8.938428	9.325902	-1.5598009	LRGUK	leucine rich repeats and guanylate kinase domain containing
8907	5.16E-07	2.27E-08	-8.933926	9.317723	-1.8060516	WDR48	WD repeat domain 48
35525	5.17E-07	2.27E-08	8.932919	9.315893	1.2164961	TM9SF4	transmembrane 9 superfamily member 4
17871	5.18E-07	2.28E-08	8.931266	9.31289	1.211754	MAPK1IP1L	mitogen-activated protein kinase 1 interacting protein 1 like
35117	5.22E-07	2.30E-08	-8.92636	9.303972	-3.7971371	F11-AS1	F11 antisense RNA 1
22956	5.22E-07	2.30E-08	-8.92517	9.301809	-1.416216	CCDC82	coiled-coil domain containing 82
6851	5.22E-07	2.30E-08	-8.925002	9.301504	-2.887943	TSGA13	testis specific 13
31031	5.26E-07	2.32E-08	-8.920211	9.292792	-2.5185531	PRPH	peripherin
43920	5.27E-07	2.33E-08	8.919039	9.29066	1.1920819	NUDT22	nudix hydrolase 22
21431	5.31E-07	2.35E-08	-8.914435	9.282285	-4.5757343	OLAH	oleoyl-ACP hydrolase
19927	5.35E-07	2.37E-08	8.909338	9.273008	1.2298118	B4GALT4	beta-1,4-galactosyltransferase 4
17944	5.37E-07	2.38E-08	-8.907462	9.269593	-1.4470074	SETD3	SET domain containing 3
30455	5.37E-07	2.38E-08	-8.906643	9.268103	-1.6560977	CCNH	cyclin H
44092	5.38E-07	2.39E-08	-8.905796	9.266561	-1.8358478	ZDHHC23	zinc finger DHHC-type containing 23
7274	5.39E-07	2.39E-08	-8.903922	9.263148	-2.9576613	ROPN1L-AS1	ROPN1L antisense RNA 1
20594	5.39E-07	2.40E-08	-8.903429	9.26225	-2.2281055	B3GALT4	beta-1,3-galactosyltransferase 4
24783	5.39E-07	2.40E-08	-8.902925	9.261333	-1.5519648	TADA2A	transcriptional adaptor 2A
11084	5.42E-07	2.41E-08	-8.899419	9.254948	-1.8632074	NAA40	N(alpha)-acetyltransferase 40, NatD catalytic subunit
29594	5.43E-07	2.42E-08	-8.898285	9.252883	-4.3456183	SORCS3-AS1	SORCS3 antisense RNA 1
44947	5.44E-07	2.42E-08	-8.897147	9.250808	-1.095768	UBXN6	UBX domain protein 6
37045	5.54E-07	2.47E-08	8.885511	9.229601	1.217309	NUFIP2	NUFIP2, FMR1 interacting protein 2
31641	5.62E-07	2.51E-08	8.877214	9.21447	1.5693375	SGSH	N-sulfoglucosamine sulfohydrolase
21849	5.62E-07	2.51E-08	-8.87695	9.213989	-2.8067401	GTPBP2	GTP binding protein 2
14552	5.62E-07	2.52E-08	-8.876032	9.212313	-3.8293539	DBIL5P	diazepam binding inhibitor-like 5, pseudogene
14638	5.62E-07	2.52E-08	-8.875995	9.212245	-2.6175653	LOC102723809	uncharacterized LOC102723809
16837	5.62E-07	2.52E-08	-8.875961	9.212183	-1.7448754	AHI1	Abelson helper integration site 1
29720	5.63E-07	2.53E-08	-8.873812	9.208263	-3.5129478	SPAG9	sperm associated antigen 9
10860	5.63E-07	2.53E-08	8.873795	9.208231	1.6678603	HGSNAT	heparan-alpha-glucosaminide N-acetyltransferase
16819	5.64E-07	2.53E-08	-8.872669	9.206176	-4.7254515	C22orf23	chromosome 22 open reading frame 23
28572	5.71E-07	2.56E-08	-8.866079	9.194148	-2.9908167	LOC101060391	uncharacterized LOC101060391
236	5.71E-07	2.56E-08	8.865433	9.192968	1.2782648	MAP4K5	mitogen-activated protein kinase kinase kinase kinase 5
34182	5.72E-07	2.57E-08	-8.86455	9.191355	-4.9301117	TIMD4	T-cell immunoglobulin and mucin domain containing 4
33182	5.75E-07	2.59E-08	-8.859316	9.181796	-4.2241048	TTC25	tetratricopeptide repeat domain 25
26454	5.77E-07	2.60E-08	-8.85758	9.178625	-1.143255	VIP	vasoactive intestinal peptide
21678	5.79E-07	2.61E-08	-8.855395	9.174633	-1.1637738	NPRL3	NPR3 like, GATOR1 complex subunit
12993	5.79E-07	2.62E-08	-8.854278	9.172591	-2.8374781	FAM181A	family with sequence similarity 181 member A
30759	5.82E-07	2.63E-08	-8.850742	9.166129	-3.8301602	CASC1	cancer susceptibility candidate 1
38313	5.82E-07	2.63E-08	8.850666	9.16599	3.4282785	STEAP4	STEAP4 metalloreductase
10724	5.83E-07	2.64E-08	-8.849582	9.16401	-1.1555434	CHCHD6	coiled-coil-helix-coiled-coil-helix domain containing 6
42373	5.85E-07	2.65E-08	-8.846862	9.159037	-3.3874478	FAM163A	family with sequence similarity 163 member A
39851	5.88E-07	2.67E-08	-8.84277	9.151553	-4.6337539	CLGN	calmegin
10413	5.89E-07	2.67E-08	-8.842152	9.150423	-1.82697	LRRC20	leucine rich repeat containing 20
4258	5.90E-07	2.68E-08	-8.840193	9.14684	-3.3052285	PTTG2	pituitary tumor-transforming 2
14721	5.91E-07	2.69E-08	-8.839211	9.145043	-1.5932687	C2orf74	chromosome 2 open reading frame 74
4132	5.95E-07	2.71E-08	-8.835402	9.138075	-2.1701286	HIPK4	homeodomain interacting protein kinase 4
20107	5.96E-07	2.71E-08	8.833965	9.135444	1.4180296	FYCO1	FYVE and coiled-coil domain containing 1
9290	5.97E-07	2.72E-08	-8.832623	9.13299	-2.0226204	MRGPRG-AS1	MRGPRG antisense RNA 1
7292	5.97E-07	2.72E-08	-8.832375	9.132535	-4.3867393	ADAM30	ADAM metallopeptidase domain 30
23383	5.98E-07	2.73E-08	-8.830419	9.128956	-1.2500703	TRAPPC3	trafficking protein particle complex 3
27206	5.98E-07	2.74E-08	-8.82971	9.127657	-2.116316	GNG3	G protein subunit gamma 3
26384	5.98E-07	2.74E-08	-8.829489	9.127252	-1.4324843	KDM3A	lysine demethylase 3A
19825	5.98E-07	2.74E-08	8.829312	9.126928	1.6634214	KLF3	Kruppel like factor 3
3070	5.98E-07	2.74E-08	-8.829245	9.126806	-2.4534556	AMOTL1	angiomotin like 1
24426	6.01E-07	2.75E-08	-8.826036	9.12093	-2.7836453	KLF5	Kruppel like factor 5
27820	6.01E-07	2.76E-08	8.825769	9.120442	2.2329358	TLCD2	TLC domain containing 2
6800	6.01E-07	2.76E-08	-8.82573	9.120371	-1.4207615	CRAT	carnitine O-acetyltransferase
14495	6.02E-07	2.76E-08	8.824836	9.118732	1.6442925	NCEH1	neutral cholesterol ester hydrolase 1
13872	6.10E-07	2.80E-08	-8.815992	9.102532	-1.7451068	MFSD14A	major facilitator superfamily domain containing 14A
32129	6.10E-07	2.80E-08	8.815973	9.102497	1.5938878	PTPN11	protein tyrosine phosphatase, non-receptor type 11
33174	6.13E-07	2.82E-08	-8.812937	9.096934	-2.3082916	LOC100507053	uncharacterized LOC100507053
38757	6.16E-07	2.83E-08	-8.810039	9.091622	-3.9481344	SPAG16	sperm associated antigen 16
5717	6.24E-07	2.88E-08	-8.801828	9.076566	-4.5897234	SSMEM1	serine rich single-pass membrane protein 1
7944	6.25E-07	2.88E-08	-8.800782	9.074647	-3.8469641	TMPRSS12	transmembrane protease, serine 12
26715	6.26E-07	2.89E-08	-8.799718	9.072695	-1.2381122	ATG2B	autophagy related 2B
34081	6.29E-07	2.91E-08	-8.796317	9.066455	-2.7757679	WDR64	WD repeat domain 64
37415	6.30E-07	2.91E-08	-8.795277	9.064546	-1.395141	FUT3	fucosyltransferase 3 (Lewis blood group)
23806	6.30E-07	2.91E-08	-8.794921	9.063893	-2.2269912	OVCH1-AS1	OVCH1 antisense RNA 1
43364	6.32E-07	2.92E-08	-8.79307	9.060496	-2.1105378	ST7L	suppression of tumorigenicity 7 like
4359	6.32E-07	2.92E-08	-8.792912	9.060207	-1.3592912	CWC15	CWC15 spliceosome-associated protein
33103	6.32E-07	2.92E-08	8.792807	9.060013	1.6059437	HS2ST1	heparan sulfate 2-O-sulfotransferase 1
44675	6.36E-07	2.95E-08	-8.788557	9.052211	-1.4652698	DDA1	DET1 and DDB1 associated 1
36053	6.36E-07	2.95E-08	-8.787468	9.050212	-2.0633354	GABRG3	gamma-aminobutyric acid type A receptor gamma3 subunit
17174	6.36E-07	2.95E-08	-8.787468	9.050211	-3.8974233	LOC100505824	uncharacterized LOC100505824
34176	6.36E-07	2.95E-08	8.787289	9.049883	1.4268768	APH1A	aph-1 homolog A, gamma-secretase subunit
2724	6.36E-07	2.95E-08	-8.787211	9.049739	-1.6621772	PSENEN	presenilin enhancer gamma-secretase subunit
35688	6.36E-07	2.95E-08	-8.787045	9.049436	-2.1783095	TNFAIP8L3	TNF alpha induced protein 8 like 3
22544	6.36E-07	2.96E-08	-8.78699	9.049334	-1.8059077	GDAP1L1	ganglioside induced differentiation associated protein 1 like 1
38250	6.39E-07	2.97E-08	-8.783542	9.043003	-1.8224853	CDC34	cell division cycle 34
24602	6.44E-07	3.00E-08	-8.778926	9.034524	-3.3139481	CFAP61	cilia and flagella associated protein 61
41716	6.44E-07	3.00E-08	8.778818	9.034325	1.0367722	CHD2	chromodomain helicase DNA binding protein 2
11335	6.48E-07	3.02E-08	-8.774593	9.02656	-4.1133851	TPPP2	tubulin polymerization promoting protein family member 2
19126	6.56E-07	3.07E-08	-8.766644	9.011948	-2.1057009	CRISP1	cysteine rich secretory protein 1
31358	6.56E-07	3.07E-08	8.766517	9.011715	1.4311784	EMILIN1	elastin microfibril interfacer 1
3194	6.60E-07	3.09E-08	-8.762847	9.004964	-1.3440898	MRPL47	mitochondrial ribosomal protein L47
39925	6.60E-07	3.09E-08	-8.762679	9.004656	-2.6935437	KYNU	kynureninase
35296	6.61E-07	3.10E-08	-8.760953	9.001481	-1.2254249	C6orf106	chromosome 6 open reading frame 106
35768	6.63E-07	3.11E-08	-8.758889	8.997684	-2.7601305	HINT3	histidine triad nucleotide binding protein 3
15435	6.65E-07	3.12E-08	-8.756781	8.993804	-3.0976113	LOC101928045	uncharacterized LOC101928045
16304	6.69E-07	3.14E-08	-8.753366	8.987519	-3.1467095	CPT1B	carnitine palmitoyltransferase 1B
11501	6.71E-07	3.15E-08	-8.751455	8.984002	-2.1328286	CCDC146	coiled-coil domain containing 146
9953	6.74E-07	3.17E-08	-8.748642	8.978823	-1.3103436	PSG8	pregnancy specific beta-1-glycoprotein 8
14209	6.74E-07	3.17E-08	-8.748393	8.978364	-1.5963789	ARHGEF39	Rho guanine nucleotide exchange factor 39
19846	6.75E-07	3.18E-08	-8.747177	8.976124	-2.7436592	CEP44	centrosomal protein 44
2909	6.76E-07	3.18E-08	-8.746158	8.974249	-3.4718472	IQCF6	IQ motif containing F6
15981	6.78E-07	3.20E-08	-8.743635	8.969601	-3.1944661	LOC440934	uncharacterized LOC440934
36267	6.78E-07	3.20E-08	-8.74361	8.969556	-2.2795869	DGKH	diacylglycerol kinase eta
28907	6.82E-07	3.22E-08	-8.739304	8.961623	-1.9153103	SMURF1	SMAD specific E3 ubiquitin protein ligase 1
21267	6.88E-07	3.25E-08	-8.73447	8.952714	-2.240028	SEC61A2	Sec61 translocon alpha 2 subunit
1519	6.88E-07	3.25E-08	-8.73379	8.951461	-2.7108593	GGN	gametogenetin
43850	6.95E-07	3.29E-08	-8.727576	8.940006	-3.0175107	STAT4	signal transducer and activator of transcription 4
5050	6.95E-07	3.29E-08	-8.727327	8.939547	-2.3182947	TEPP	testis, prostate and placenta expressed
21119	7.01E-07	3.32E-08	-8.722224	8.930134	-2.5372357	ART5	ADP-ribosyltransferase 5
3868	7.02E-07	3.33E-08	-8.720557	8.927058	-1.0524566	ZNF440	zinc finger protein 440
20438	7.03E-07	3.34E-08	-8.719536	8.925174	-1.4576406	DYRK1A	dual specificity tyrosine phosphorylation regulated kinase 1A
21770	7.06E-07	3.36E-08	-8.716992	8.92048	-3.2777421	CMTM1	CKLF like MARVEL transmembrane domain containing 1
44237	7.14E-07	3.40E-08	-8.709944	8.90747	-3.2257584	MROH2B	maestro heat like repeat family member 2B
24570	7.19E-07	3.43E-08	-8.705283	8.898863	-1.2838926	MDM4	MDM4, p53 regulator
34501	7.21E-07	3.44E-08	-8.703461	8.895497	-1.557646	ADO	2-aminoethanethiol dioxygenase
34440	7.23E-07	3.45E-08	-8.70186	8.89254	-3.7501294	SLIT2-IT1	SLIT2 intronic transcript 1
7233	7.24E-07	3.46E-08	-8.700375	8.889796	-2.8177046	LINC00521	long intergenic non-protein coding RNA 521
31975	7.26E-07	3.47E-08	-8.698897	8.887065	-1.343732	LINC00680-GUSBP4	LINC00680-GUSBP4 readthrough
31304	7.26E-07	3.47E-08	-8.698845	8.886969	-2.5516452	DEUP1	deuterosome assembly protein 1
26730	7.35E-07	3.52E-08	-8.690987	8.872446	-2.4160202	LRRC27	leucine rich repeat containing 27
20737	7.38E-07	3.53E-08	-8.688835	8.868466	-1.4810203	BET1L	Bet1 golgi vesicular membrane trafficking protein like
20326	7.42E-07	3.56E-08	-8.684985	8.861346	-1.5192346	KIF27	kinesin family member 27
43018	7.42E-07	3.56E-08	-8.684818	8.861037	-2.7311636	TREML2	triggering receptor expressed on myeloid cells like 2
16112	7.46E-07	3.58E-08	-8.681716	8.855299	-1.2255623	FAM149B1	family with sequence similarity 149 member B1
40340	7.47E-07	3.58E-08	-8.68092	8.853826	-2.5093638	SPERT	spermatid associated
31123	7.48E-07	3.59E-08	-8.679886	8.851913	-1.8377475	CMC2	C-X9-C motif containing 2
10856	7.50E-07	3.60E-08	-8.677585	8.847655	-2.1461805	MPP7	membrane palmitoylated protein 7
38791	7.51E-07	3.61E-08	-8.676639	8.845904	-2.6239413	TNKS	tankyrase
2393	7.61E-07	3.66E-08	8.669032	8.831821	1.4841174	CHM	CHM, Rab escort protein 1
24621	7.61E-07	3.67E-08	-8.668506	8.830848	-4.5517297	AKAP4	A-kinase anchoring protein 4
19292	7.64E-07	3.68E-08	-8.665752	8.825748	-1.6619513	GRHL3	grainyhead like transcription factor 3
36355	7.67E-07	3.70E-08	-8.663229	8.821074	-1.6926522	IDO2	indoleamine 2,3-dioxygenase 2
14076	7.67E-07	3.70E-08	-8.663042	8.820728	-1.43894	SEC14L1	SEC14 like lipid binding 1
2070	7.69E-07	3.72E-08	-8.660753	8.816487	-1.151915	NOL12	nucleolar protein 12
21243	7.71E-07	3.73E-08	8.659476	8.81412	1.185359	TRADD	TNFRSF1A associated via death domain
29883	7.71E-07	3.73E-08	-8.658576	8.812451	-2.2457622	CCDC180	coiled-coil domain containing 180
28668	7.74E-07	3.75E-08	-8.656513	8.808629	-1.3769498	NFXL1	nuclear transcription factor, X-box binding like 1
9468	7.74E-07	3.75E-08	-8.655873	8.807443	-2.3465321	STK11	serine/threonine kinase 11
4500	7.78E-07	3.77E-08	8.652461	8.801117	1.1571397	SEC22B	SEC22 homolog B, vesicle trafficking protein (gene/pseudogene)
13185	7.82E-07	3.79E-08	8.649452	8.795539	1.590001	BCAT1	branched chain amino acid transaminase 1
38400	7.82E-07	3.80E-08	-8.649213	8.795095	-1.4632821	DRICH1	aspartate rich 1
31616	7.84E-07	3.81E-08	-8.647645	8.792187	-1.5819167	PCDHB8	protocadherin beta 8
6921	8.05E-07	3.92E-08	-8.631101	8.761485	-4.6037351	CCDC169	coiled-coil domain containing 169
26516	8.12E-07	3.96E-08	8.625897	8.751821	1.5000125	RIC3	RIC3 acetylcholine receptor chaperone
12057	8.16E-07	3.98E-08	-8.622781	8.746032	-2.2942905	TROAP	trophinin associated protein
16886	8.22E-07	4.01E-08	-8.618681	8.738415	-2.4480595	DNALI1	dynein axonemal light intermediate chain 1
17761	8.33E-07	4.08E-08	-8.610479	8.723166	-1.2269163	FAHD2A	fumarylacetoacetate hydrolase domain containing 2A
16312	8.33E-07	4.08E-08	-8.610415	8.723047	-3.5987879	PRMT5-AS1	PRMT5 antisense RNA 1
10298	8.36E-07	4.09E-08	8.608658	8.719781	1.2487502	CTNNB1	catenin beta 1
9718	8.42E-07	4.13E-08	-8.603797	8.710739	-3.8695148	SPAG17	sperm associated antigen 17
10470	8.52E-07	4.18E-08	-8.597213	8.698487	-2.2270172	STK36	serine/threonine kinase 36
7601	8.56E-07	4.20E-08	-8.594159	8.692801	-3.2831278	KLK12	kallikrein related peptidase 12
2794	8.56E-07	4.20E-08	-8.593585	8.691732	-3.730599	ERICH3	glutamate rich 3
30171	8.56E-07	4.20E-08	-8.593426	8.691436	-1.5407082	NTRK3	neurotrophic receptor tyrosine kinase 3
23284	8.56E-07	4.21E-08	-8.592776	8.690225	-2.3509026	EFCAB2	EF-hand calcium binding domain 2
16523	8.63E-07	4.25E-08	-8.588136	8.681586	-4.9603248	C20orf85	chromosome 20 open reading frame 85
7230	8.67E-07	4.27E-08	-8.585344	8.676385	-2.2397592	NGLY1	N-glycanase 1
9606	8.68E-07	4.28E-08	-8.584242	8.674331	-1.7206418	CAPZB	capping actin protein of muscle Z-line beta subunit
32654	8.73E-07	4.31E-08	-8.580239	8.666874	-1.445977	WDR27	WD repeat domain 27
37680	8.74E-07	4.31E-08	-8.579599	8.66568	-1.3345453	UBAC1	UBA domain containing 1
8701	8.76E-07	4.33E-08	-8.578004	8.662708	-1.963803	TBC1D3B	TBC1 domain family member 3B
41138	8.77E-07	4.33E-08	-8.57702	8.660873	-2.9598505	TTLL6	tubulin tyrosine ligase like 6
24172	8.78E-07	4.34E-08	-8.575945	8.658869	-1.332441	TMPRSS6	transmembrane protease, serine 6
42779	8.80E-07	4.36E-08	8.574179	8.655578	1.097021	EIF1AX	eukaryotic translation initiation factor 1A, X-linked
32123	8.81E-07	4.36E-08	-8.573904	8.655065	-4.6946827	LOC100507468	uncharacterized LOC100507468
22633	8.84E-07	4.38E-08	8.571786	8.651116	1.062953	MFNG	MFNG O-fucosylpeptide 3-beta-N-acetylglucosaminyltransferase
9582	9.01E-07	4.47E-08	-8.560253	8.629602	-2.187583	C16orf86	chromosome 16 open reading frame 86
18561	9.05E-07	4.49E-08	-8.557593	8.624638	-3.9702856	CETN1	centrin 1
15581	9.10E-07	4.52E-08	-8.553734	8.617433	-3.0168778	GS1-24F4.2	uncharacterized LOC100652791
17277	9.12E-07	4.53E-08	-8.552615	8.615344	-3.1293283	CCT6B	chaperonin containing TCP1 subunit 6B
34684	9.16E-07	4.56E-08	-8.549541	8.609604	-1.1606509	NDUFA3	NADH:ubiquinone oxidoreductase subunit A3
35856	9.20E-07	4.58E-08	-8.54667	8.60424	-1.4570254	PKD2L2	polycystin 2 like 2, transient receptor potential cation channel
32660	9.22E-07	4.59E-08	-8.545147	8.601395	-1.8918576	MAGI1	membrane associated guanylate kinase, WW and PDZ domain containing 1
21835	9.31E-07	4.64E-08	-8.539487	8.590819	-1.3181138	RGMB-AS1	RGMB antisense RNA 1
39118	9.36E-07	4.67E-08	-8.536524	8.585281	-3.4870508	PRNT	prion protein (testis specific)
4419	9.37E-07	4.68E-08	-8.53554	8.583441	-2.2434493	SERF1A	small EDRK-rich factor 1A
16801	9.38E-07	4.69E-08	8.534473	8.581445	1.3284785	TNFAIP1	TNF alpha induced protein 1
31268	9.42E-07	4.71E-08	-8.531859	8.576559	-2.7408943	DNAJB3	DnaJ heat shock protein family (Hsp40) member B3
19750	9.43E-07	4.71E-08	-8.531186	8.575299	-1.5661529	CNGA4	cyclic nucleotide gated channel alpha 4
40516	9.46E-07	4.74E-08	-8.528603	8.570469	-4.7514969	CCDC110	coiled-coil domain containing 110
40366	9.47E-07	4.74E-08	8.528097	8.569522	1.0922155	STX12	syntaxin 12
7755	9.50E-07	4.76E-08	8.526065	8.565722	1.1078816	TMEM41B	transmembrane protein 41B
34602	9.52E-07	4.78E-08	-8.52419	8.562213	-2.6229074	MYCBP	MYC binding protein
38169	9.68E-07	4.86E-08	-8.514515	8.544105	-1.342936	RMND5B	required for meiotic nuclear division 5 homolog B
42549	9.73E-07	4.90E-08	-8.51074	8.537035	-2.4647554	CCDC34	coiled-coil domain containing 34
40818	9.73E-07	4.90E-08	-8.510567	8.536712	-1.7101704	ORMDL3	ORMDL sphingolipid biosynthesis regulator 3
5068	9.74E-07	4.90E-08	8.509911	8.535483	1.5667666	ZEB2	zinc finger E-box binding homeobox 2
35357	9.74E-07	4.91E-08	8.509567	8.534839	1.8009643	PROS1	protein S (alpha)
2566	9.74E-07	4.91E-08	-8.509451	8.534622	-2.280977	SPATA7	spermatogenesis associated 7
14742	9.76E-07	4.92E-08	-8.508056	8.532008	-1.7902662	MEMO1	mediator of cell motility 1
42904	9.84E-07	4.97E-08	-8.50273	8.52203	-1.4177767	KIF17	kinesin family member 17
11010	9.85E-07	4.97E-08	8.502063	8.52078	1.2750019	RPS4Y2	ribosomal protein S4, Y-linked 2
18578	9.94E-07	5.02E-08	-8.496728	8.510781	-2.4456749	GCNT3	glucosaminyl (N-acetyl) transferase 3, mucin type
8963	9.97E-07	5.04E-08	-8.494567	8.506728	-2.7023043	PHYHIPL	phytanoyl-CoA 2-hydroxylase interacting protein like
23942	9.99E-07	5.06E-08	-8.492721	8.503267	-1.6101785	SLC39A3	solute carrier family 39 member 3
22575	1.01E-06	5.09E-08	-8.489467	8.497165	-1.8618085	C1orf159	chromosome 1 open reading frame 159
8514	1.01E-06	5.13E-08	8.484995	8.488775	1.2145141	GGCT	gamma-glutamylcyclotransferase
9793	1.02E-06	5.19E-08	8.478839	8.477223	1.3764099	FAM172A	family with sequence similarity 172 member A
4513	1.03E-06	5.22E-08	-8.476189	8.472248	-1.8646259	MAPK1	mitogen-activated protein kinase 1
33526	1.03E-06	5.23E-08	-8.475302	8.470582	-1.5513481	UCA1	urothelial cancer associated 1 (non-protein coding)
24062	1.03E-06	5.25E-08	8.473421	8.46705	1.256819	SLC10A3	solute carrier family 10 member 3
33437	1.04E-06	5.28E-08	-8.470309	8.461206	-2.9696805	C1orf61	chromosome 1 open reading frame 61
3322	1.04E-06	5.29E-08	-8.469237	8.459193	-1.4021731	CPSF3	cleavage and polyadenylation specific factor 3
26411	1.05E-06	5.32E-08	-8.465737	8.452617	-2.3181197	DRC3	dynein regulatory complex subunit 3
6643	1.05E-06	5.32E-08	8.465681	8.452512	1.329366	MBD2	methyl-CpG binding domain protein 2
19875	1.05E-06	5.37E-08	-8.460993	8.443703	-1.7918156	C11orf80	chromosome 11 open reading frame 80
22171	1.06E-06	5.38E-08	8.459551	8.440992	1.1486831	DOK1	docking protein 1
39333	1.06E-06	5.40E-08	-8.457743	8.437593	-3.2054616	LOC401052	uncharacterized LOC401052
23647	1.06E-06	5.43E-08	-8.454706	8.431884	-5.4231657	PCDHB3	protocadherin beta 3
27154	1.06E-06	5.44E-08	-8.454097	8.430738	-2.075364	DNAJC27	DnaJ heat shock protein family (Hsp40) member C27
26873	1.07E-06	5.45E-08	8.452253	8.427271	1.2872419	RPL22	ribosomal protein L22
43702	1.07E-06	5.47E-08	-8.451076	8.425057	-3.3491053	C2orf73	chromosome 2 open reading frame 73
18663	1.07E-06	5.47E-08	-8.450636	8.42423	-4.0458291	DPY19L2	dpy-19 like 2
19174	1.07E-06	5.50E-08	-8.448003	8.419277	-1.2863569	GUSBP2	glucuronidase, beta pseudogene 2
12512	1.08E-06	5.54E-08	-8.444017	8.411777	-3.6073965	TGIF2LY	TGFB induced factor homeobox 2 like, Y-linked
30375	1.08E-06	5.54E-08	-8.443794	8.411358	-1.2150309	CHST13	carbohydrate sulfotransferase 13
21838	1.08E-06	5.56E-08	-8.442064	8.408103	-3.6857094	GSTTP1	glutathione S-transferase theta pseudogene 1
97	1.09E-06	5.58E-08	8.439967	8.404155	1.7085276	SAMD9L	sterile alpha motif domain containing 9 like
23915	1.09E-06	5.59E-08	-8.438648	8.401672	-1.0234758	ATG13	autophagy related 13
11444	1.09E-06	5.61E-08	-8.436722	8.398047	-2.7679547	SLC12A6	solute carrier family 12 member 6
7172	1.09E-06	5.62E-08	-8.436371	8.397386	-2.6502986	C9orf153	chromosome 9 open reading frame 153
6276	1.10E-06	5.65E-08	-8.433516	8.39201	-1.6537816	TUBG1	tubulin gamma 1
29340	1.10E-06	5.66E-08	8.432137	8.389413	1.2751994	DRAM2	DNA damage regulated autophagy modulator 2
39690	1.10E-06	5.68E-08	-8.430742	8.386785	-2.7118306	BIRC8	baculoviral IAP repeat containing 8
22800	1.11E-06	5.73E-08	-8.425875	8.377617	-4.1795629	TSGA10	testis specific 10
10365	1.11E-06	5.74E-08	-8.42488	8.375743	-1.2657474	CCDC86	coiled-coil domain containing 86
19138	1.11E-06	5.74E-08	-8.424603	8.375221	-4.6900181	SPACA5	sperm acrosome associated 5
5656	1.11E-06	5.74E-08	-8.424431	8.374896	-3.1164945	WDR78	WD repeat domain 78
25934	1.11E-06	5.75E-08	-8.42387	8.37384	-2.2584929	HPSE2	heparanase 2 (inactive)
13975	1.12E-06	5.77E-08	-8.421768	8.369878	-2.5438966	TREH	trehalase
26056	1.12E-06	5.77E-08	-8.421713	8.369774	-1.602681	ZPR1	ZPR1 zinc finger
4848	1.12E-06	5.81E-08	8.41851	8.363737	1.2576915	DNAJB14	DnaJ heat shock protein family (Hsp40) member B14
28511	1.12E-06	5.82E-08	-8.417738	8.362282	-1.6771272	ZNF239	zinc finger protein 239
27017	1.12E-06	5.83E-08	-8.41674	8.3604	-1.7334727	CALML3	calmodulin like 3
29902	1.12E-06	5.83E-08	-8.416047	8.359093	-2.9437148	LOC100421494	microtubule affinity regulating kinase 2 pseudogene
35797	1.12E-06	5.83E-08	-8.416023	8.359048	-2.0656643	ASGR1	asialoglycoprotein receptor 1
21590	1.13E-06	5.86E-08	-8.413998	8.355228	-1.3264695	NEK4	NIMA related kinase 4
34914	1.13E-06	5.87E-08	-8.413181	8.353689	-1.6201449	STYXL1	serine/threonine/tyrosine interacting-like 1
35381	1.13E-06	5.88E-08	-8.411444	8.350412	-1.5045565	TTC26	tetratricopeptide repeat domain 26
16667	1.13E-06	5.88E-08	-8.411373	8.350279	-1.4105438	DBIL5P2	diazepam binding inhibitor-like 5 pseudogene 2
17844	1.13E-06	5.89E-08	-8.410699	8.349007	-1.9473742	DNAJC28	DnaJ heat shock protein family (Hsp40) member C28
41952	1.14E-06	5.91E-08	-8.409256	8.346285	-1.2847194	GFER	growth factor, augmenter of liver regeneration
33897	1.14E-06	5.94E-08	-8.406249	8.340613	-1.6717064	NPHP1	nephrocystin 1
24051	1.14E-06	5.95E-08	-8.405221	8.338674	-1.2085855	MPHOSPH9	M-phase phosphoprotein 9
11754	1.15E-06	5.99E-08	-8.401743	8.332109	-2.5872909	BVES-AS1	BVES antisense RNA 1
10740	1.16E-06	6.05E-08	8.396078	8.321415	2.0114029	TBC1D9	TBC1 domain family member 9
18351	1.16E-06	6.06E-08	-8.395361	8.320061	-2.8914112	LINC00943	long intergenic non-protein coding RNA 943
43822	1.16E-06	6.06E-08	8.395325	8.319992	1.441952	CTDSP1	CTD small phosphatase 1
38168	1.16E-06	6.08E-08	8.394013	8.317515	1.1555903	RAB10	RAB10, member RAS oncogene family
7945	1.17E-06	6.11E-08	-8.391051	8.311921	-1.2368109	CWC25	CWC25 spliceosome associated protein homolog
6952	1.17E-06	6.13E-08	8.389043	8.308128	1.5026776	RHOU	ras homolog family member U
30181	1.18E-06	6.15E-08	-8.387249	8.304738	-1.3793575	NDUFA8	NADH:ubiquinone oxidoreductase subunit A8
10659	1.18E-06	6.19E-08	-8.383859	8.298334	-1.3799476	ATP11B	ATPase phospholipid transporting 11B (putative)
39033	1.18E-06	6.20E-08	-8.383061	8.296826	-2.3913343	SPACA4	sperm acrosome associated 4
3528	1.18E-06	6.21E-08	-8.382408	8.295592	-2.2211949	ZBTB26	zinc finger and BTB domain containing 26
25366	1.18E-06	6.21E-08	-8.382098	8.295004	-1.5407616	LOC414300	uncharacterized LOC414300
15982	1.18E-06	6.22E-08	-8.381529	8.293929	-1.1456059	STX18	syntaxin 18
22672	1.19E-06	6.29E-08	-8.376004	8.283485	-1.70986	CDC20	cell division cycle 20
24078	1.20E-06	6.31E-08	-8.374019	8.279732	-2.5217383	GALNT8	polypeptide N-acetylgalactosaminyltransferase 8
4309	1.20E-06	6.34E-08	-8.371251	8.274496	-1.1363055	GHITM	growth hormone inducible transmembrane protein
6452	1.21E-06	6.36E-08	8.369245	8.270701	1.4576739	HEXB	hexosaminidase subunit beta
41524	1.21E-06	6.41E-08	-8.365549	8.263709	-2.6205102	PPM1G	protein phosphatase, Mg2+/Mn2+ dependent 1G
26104	1.22E-06	6.44E-08	-8.363018	8.258918	-2.2487523	DDX39A	DEAD-box helicase 39A
37804	1.22E-06	6.45E-08	8.361823	8.256658	2.1874893	CMYA5	cardiomyopathy associated 5
24917	1.22E-06	6.48E-08	8.359758	8.252748	1.0338831	ACO1	aconitase 1
33530	1.23E-06	6.50E-08	8.357604	8.24867	1.0738626	HPS6	HPS6, biogenesis of lysosomal organelles complex 2 subunit 3
6243	1.23E-06	6.52E-08	-8.356157	8.24593	-2.7135793	GOLGA6A	golgin A6 family member A
18243	1.23E-06	6.55E-08	8.353932	8.241716	1.1240429	LINC01420	long intergenic non-protein coding RNA 1420
40589	1.23E-06	6.56E-08	-8.353229	8.240385	-1.4178836	PPP2R5C	protein phosphatase 2 regulatory subunit B'gamma
16224	1.24E-06	6.59E-08	-8.350574	8.235356	-1.9457194	LINC00264	long intergenic non-protein coding RNA 264
16599	1.24E-06	6.60E-08	8.350099	8.234457	1.5150877	CYP11A1	cytochrome P450 family 11 subfamily A member 1
789	1.25E-06	6.64E-08	-8.34653	8.227696	-3.8794019	ADCY10	adenylate cyclase 10, soluble
7289	1.25E-06	6.65E-08	-8.345855	8.226416	-2.4971654	BBOF1	basal body orientation factor 1
10081	1.25E-06	6.65E-08	-8.345339	8.225438	-1.5327703	ARPIN	actin-related protein 2/3 complex inhibitor
29796	1.25E-06	6.69E-08	-8.342523	8.220102	-1.6365441	LEXM	lymphocyte expansion molecule
14172	1.26E-06	6.70E-08	-8.341394	8.217962	-2.0754428	SEC22C	SEC22 homolog C, vesicle trafficking protein
15275	1.26E-06	6.71E-08	-8.340743	8.216728	-1.6653899	C21orf59	chromosome 21 open reading frame 59
3495	1.27E-06	6.81E-08	-8.333283	8.202583	-3.2062503	FSIP1	fibrous sheath interacting protein 1
33472	1.27E-06	6.82E-08	-8.332471	8.201042	-1.3450646	CHPT1	choline phosphotransferase 1
30341	1.28E-06	6.82E-08	-8.331926	8.200009	-1.2656956	ABHD8	abhydrolase domain containing 8
22024	1.28E-06	6.83E-08	-8.331182	8.198598	-1.6353547	BRI3BP	BRI3 binding protein
19141	1.30E-06	6.98E-08	-8.319646	8.176706	-1.8682453	CDC25A	cell division cycle 25A
38411	1.30E-06	6.99E-08	-8.319144	8.175753	-1.9147151	HYAL3	hyaluronoglucosaminidase 3
10833	1.30E-06	6.99E-08	-8.318721	8.174951	-2.2061988	LYRM1	LYR motif containing 1
10045	1.30E-06	7.00E-08	-8.318332	8.174212	-3.0449714	APH1B	aph-1 homolog B, gamma-secretase subunit
18708	1.30E-06	7.01E-08	-8.317465	8.172567	-1.472512	MYBPC3	myosin binding protein C, cardiac
13095	1.31E-06	7.04E-08	-8.315127	8.168126	-1.4653591	HNRNPF	heterogeneous nuclear ribonucleoprotein F
10933	1.31E-06	7.05E-08	-8.314317	8.166589	-1.0764842	ATG9A	autophagy related 9A
42258	1.31E-06	7.07E-08	-8.312886	8.163871	-2.2547778	PDK1	pyruvate dehydrogenase kinase 1
34706	1.31E-06	7.10E-08	-8.31065	8.159623	-1.8081759	CEP162	centrosomal protein 162
5082	1.32E-06	7.11E-08	-8.309766	8.157943	-2.2201461	TRIP13	thyroid hormone receptor interactor 13
19522	1.32E-06	7.12E-08	-8.309302	8.157061	-1.6796726	ALDH1A2	aldehyde dehydrogenase 1 family member A2
24805	1.32E-06	7.12E-08	-8.30893	8.156356	-1.9014474	TMBIM6	transmembrane BAX inhibitor motif containing 6
27348	1.33E-06	7.21E-08	-8.302199	8.143563	-3.4019161	LINC00347	long intergenic non-protein coding RNA 347
25191	1.34E-06	7.26E-08	-8.298832	8.137164	-3.7068572	SIGLECL1	SIGLEC family like 1
38205	1.34E-06	7.26E-08	-8.298575	8.136675	-3.3849187	CCNB2	cyclin B2
24225	1.34E-06	7.28E-08	-8.297527	8.134682	-2.5002279	LOC101928087	uncharacterized LOC101928087
23247	1.34E-06	7.29E-08	-8.296794	8.133289	-1.0077644	NDUFB10	NADH:ubiquinone oxidoreductase subunit B10
28587	1.34E-06	7.29E-08	-8.296736	8.133179	-1.8490598	ZNF57	zinc finger protein 57
7044	1.35E-06	7.31E-08	8.294815	8.129526	1.9039865	CALD1	caldesmon 1
31643	1.35E-06	7.37E-08	-8.291031	8.122327	-3.0899113	MS4A6E	membrane spanning 4-domains A6E
33927	1.36E-06	7.37E-08	8.290663	8.121628	1.3971219	PTPN18	protein tyrosine phosphatase, non-receptor type 18
7580	1.36E-06	7.40E-08	-8.288497	8.117508	-1.3930135	GOT1	glutamic-oxaloacetic transaminase 1
18063	1.36E-06	7.43E-08	-8.28652	8.113745	-1.2146007	TCEA2	transcription elongation factor A2
38700	1.38E-06	7.50E-08	-8.281529	8.104246	-2.8806953	ADAM20P1	ADAM metallopeptidase domain 20 pseudogene 1
32822	1.38E-06	7.52E-08	-8.280078	8.101485	-2.4543144	KATNAL2	katanin catalytic subunit A1 like 2
14489	1.38E-06	7.55E-08	-8.278127	8.097771	-1.6198536	MAST2	microtubule associated serine/threonine kinase 2
14363	1.38E-06	7.55E-08	-8.277912	8.097361	-1.4375854	DNAH6	dynein axonemal heavy chain 6
2159	1.38E-06	7.56E-08	8.277473	8.096524	1.0126475	HMGCL	3-hydroxymethyl-3-methylglutaryl-CoA lyase
39612	1.39E-06	7.57E-08	-8.276215	8.094129	-1.4795101	NECAB3	N-terminal EF-hand calcium binding protein 3
35019	1.39E-06	7.57E-08	-8.276189	8.094079	-3.4697703	CFAP45	cilia and flagella associated protein 45
20372	1.39E-06	7.59E-08	8.275248	8.092288	1.3627444	KIAA1033	KIAA1033
5253	1.39E-06	7.59E-08	8.275181	8.092159	1.0113949	ZNF524	zinc finger protein 524
28146	1.39E-06	7.61E-08	-8.273496	8.08895	-2.5595111	IQCF5-AS1	IQCF5 antisense RNA 1
23300	1.41E-06	7.73E-08	-8.265004	8.072773	-1.1252148	TXNL4A	thioredoxin like 4A
693	1.41E-06	7.76E-08	-8.263286	8.069497	-1.983746	TMEM38B	transmembrane protein 38B
24203	1.41E-06	7.76E-08	-8.263082	8.069109	-1.6466561	GLUL	glutamate-ammonia ligase
15103	1.42E-06	7.82E-08	-8.259359	8.062011	-1.3432882	RABL2A	RAB, member of RAS oncogene family-like 2A
24626	1.43E-06	7.86E-08	8.25635	8.056273	1.2579237	BMPR2	bone morphogenetic protein receptor type 2
43929	1.43E-06	7.88E-08	-8.255118	8.053925	-3.394849	CPXCR1	CPX chromosome region, candidate 1
23118	1.44E-06	7.92E-08	-8.25267	8.049256	-1.3754633	TCP10	t-complex 10
9161	1.44E-06	7.92E-08	-8.252596	8.049114	-2.3538274	CDR2	cerebellar degeneration related protein 2
26139	1.44E-06	7.94E-08	-8.250929	8.045935	-3.7824101	DNAJB8	DnaJ heat shock protein family (Hsp40) member B8
11928	1.45E-06	8.00E-08	-8.247333	8.039074	-2.2816327	RNFT1	ring finger protein, transmembrane 1
33390	1.46E-06	8.06E-08	-8.243097	8.03099	-1.4272317	OR7E24	olfactory receptor family 7 subfamily E member 24
29370	1.46E-06	8.07E-08	-8.24271	8.03025	-1.4647739	TOR1AIP1	torsin 1A interacting protein 1
13782	1.46E-06	8.10E-08	-8.240393	8.025828	-3.2349197	C11orf65	chromosome 11 open reading frame 65
18030	1.49E-06	8.27E-08	-8.22921	8.004469	-1.6032022	NHEJ1	non-homologous end joining factor 1
9681	1.49E-06	8.29E-08	-8.228058	8.002268	-2.4226942	TUBA4A	tubulin alpha 4a
11204	1.49E-06	8.30E-08	-8.22745	8.001106	-2.3949278	GMNN	geminin, DNA replication inhibitor
12529	1.50E-06	8.36E-08	-8.223545	7.993644	-2.3280997	MTTP	microsomal triglyceride transfer protein
12826	1.51E-06	8.42E-08	-8.219803	7.98649	-3.832299	SPATA6L	spermatogenesis associated 6 like
14795	1.51E-06	8.42E-08	-8.219664	7.986225	-1.405433	TEKT4	tektin 4
23557	1.52E-06	8.46E-08	8.217449	7.981989	1.3617796	YY1	YY1 transcription factor
16074	1.52E-06	8.48E-08	-8.215989	7.979197	-3.1394955	TIAM2	T-cell lymphoma invasion and metastasis 2
17953	1.52E-06	8.49E-08	-8.21547	7.978206	-1.5100791	CENPO	centromere protein O
4908	1.53E-06	8.55E-08	8.211465	7.970545	1.0251123	MPDZ	multiple PDZ domain crumbs cell polarity complex component
4753	1.53E-06	8.57E-08	-8.210547	7.968788	-3.5215588	PPP1R36	protein phosphatase 1 regulatory subunit 36
27983	1.53E-06	8.57E-08	-8.210397	7.968501	-1.4343726	TTLL11	tubulin tyrosine ligase like 11
16435	1.53E-06	8.58E-08	-8.209952	7.96765	-1.4361064	RFC3	replication factor C subunit 3
42046	1.53E-06	8.60E-08	8.208901	7.965639	1.62243	TRIQK	triple QxxK/R motif containing
16494	1.54E-06	8.61E-08	8.208145	7.964193	1.3004675	VAPA	VAMP associated protein A
42718	1.54E-06	8.63E-08	-8.20673	7.961485	-1.3502565	FOPNL	FGFR1OP N-terminal like
11969	1.54E-06	8.63E-08	-8.206652	7.961335	-3.0829603	USP29	ubiquitin specific peptidase 29
31012	1.55E-06	8.72E-08	-8.201439	7.951359	-1.4558331	SPRYD7	SPRY domain containing 7
6969	1.55E-06	8.72E-08	8.201049	7.950612	1.8704915	SH3PXD2A	SH3 and PX domains 2A
1581	1.56E-06	8.75E-08	-8.19944	7.94753	-1.711117	THBS3	thrombospondin 3
4387	1.56E-06	8.78E-08	-8.19783	7.944447	-1.0274455	UBE2G1	ubiquitin conjugating enzyme E2 G1
15604	1.56E-06	8.78E-08	-8.197508	7.943832	-1.6851047	ASXL1	additional sex combs like 1, transcriptional regulator
34086	1.56E-06	8.80E-08	-8.19644	7.941785	-2.1196025	AKTIP	AKT interacting protein
22541	1.57E-06	8.83E-08	-8.19447	7.938014	-1.0619296	ZNF565	zinc finger protein 565
41405	1.57E-06	8.88E-08	-8.191868	7.933029	-2.6861585	C1orf111	chromosome 1 open reading frame 111
35941	1.58E-06	8.91E-08	-8.189923	7.929303	-2.0112378	CCDC74B	coiled-coil domain containing 74B
22613	1.58E-06	8.95E-08	-8.187272	7.924224	-1.6870877	ERI1	exoribonuclease 1
37379	1.59E-06	8.98E-08	-8.185767	7.92134	-3.4838465	LINC00837	long intergenic non-protein coding RNA 837
39597	1.59E-06	8.99E-08	-8.185053	7.919971	-1.4850312	POLK	DNA polymerase kappa
15157	1.59E-06	9.03E-08	8.183043	7.916119	1.4505547	CTSA	cathepsin A
26236	1.59E-06	9.04E-08	-8.182392	7.914871	-6.4068996	TNP1	transition protein 1
11927	1.59E-06	9.04E-08	-8.182197	7.914498	-2.1072511	USP32	ubiquitin specific peptidase 32
43399	1.61E-06	9.12E-08	-8.177393	7.905285	-3.8259578	CABYR	calcium binding tyrosine phosphorylation regulated
29285	1.62E-06	9.20E-08	-8.172652	7.896193	-1.5860604	FAIM2	Fas apoptotic inhibitory molecule 2
42459	1.62E-06	9.22E-08	-8.171677	7.894324	-1.8190103	FOXG1	forkhead box G1
40376	1.63E-06	9.29E-08	-8.167689	7.886672	-1.2266026	ANKRD13A	ankyrin repeat domain 13A
881	1.64E-06	9.34E-08	-8.165036	7.881581	-1.5199388	HIRIP3	HIRA interacting protein 3
29423	1.66E-06	9.45E-08	-8.158928	7.869854	-2.8538505	DNAI1	dynein axonemal intermediate chain 1
5605	1.66E-06	9.47E-08	8.157634	7.867369	1.5162084	P3H3	prolyl 3-hydroxylase 3
8020	1.66E-06	9.50E-08	-8.155843	7.86393	-4.8646046	SOX30	SRY-box 30
38019	1.66E-06	9.51E-08	-8.155223	7.86274	-2.9695602	CDC25C	cell division cycle 25C
29075	1.67E-06	9.57E-08	8.152203	7.856938	1.5751896	UBQLN2	ubiquilin 2
16842	1.68E-06	9.59E-08	8.151047	7.854718	1.3503946	C19orf12	chromosome 19 open reading frame 12
1292	1.68E-06	9.60E-08	8.150214	7.853118	1.1006085	STXBP3	syntaxin binding protein 3
12110	1.69E-06	9.68E-08	-8.14594	7.844905	-2.3062089	FAM182A	family with sequence similarity 182 member A
32891	1.69E-06	9.71E-08	8.144477	7.842094	1.204637	OTUD5	OTU deubiquitinase 5
27616	1.70E-06	9.75E-08	-8.142297	7.837903	-3.6759537	LINC00301	long intergenic non-protein coding RNA 301
31158	1.70E-06	9.76E-08	-8.141881	7.837104	-1.0528373	GTPBP8	GTP binding protein 8 (putative)
3132	1.71E-06	9.82E-08	-8.138309	7.830236	-2.5843829	PCM1	pericentriolar material 1
25579	1.75E-06	1.01E-07	8.125857	7.806281	2.2382593	RIN2	Ras and Rab interactor 2
42902	1.75E-06	1.01E-07	-8.123911	7.802535	-3.0228895	ZC2HC1C	zinc finger C2HC-type containing 1C
30882	1.75E-06	1.01E-07	-8.12312	7.801013	-1.0931674	PHF20	PHD finger protein 20
42393	1.76E-06	1.02E-07	-8.120642	7.796243	-1.3726388	UBXN11	UBX domain protein 11
38568	1.76E-06	1.02E-07	-8.120084	7.795169	-3.3507941	LOC100996345	uncharacterized LOC100996345
31723	1.76E-06	1.02E-07	-8.11981	7.79464	-1.6623921	LYRM5	LYR motif containing 5
2764	1.77E-06	1.02E-07	-8.116479	7.788226	-2.8827954	PHOSPHO1	phosphoethanolamine/phosphocholine phosphatase
7017	1.77E-06	1.03E-07	-8.115634	7.786598	-2.4029616	TUBA3D	tubulin alpha 3d
39088	1.77E-06	1.03E-07	-8.114179	7.783796	-1.3228747	NDC80	NDC80, kinetochore complex component
36307	1.78E-06	1.03E-07	-8.113717	7.782906	-4.7297953	DYNLRB2	dynein light chain roadblock-type 2
27430	1.78E-06	1.03E-07	-8.11231	7.780196	-3.1483102	LOC101929229	uncharacterized LOC101929229
32087	1.78E-06	1.03E-07	-8.11146	7.778559	-1.1174558	CELF5	CUGBP, Elav-like family member 5
26999	1.78E-06	1.03E-07	8.110719	7.77713	1.0957049	GPR107	G protein-coupled receptor 107
2523	1.79E-06	1.04E-07	-8.108455	7.772769	-2.7233645	ZNF385D	zinc finger protein 385D
37223	1.79E-06	1.04E-07	8.107104	7.770164	1.270124	ST6GALNAC6	ST6 N-acetylgalactosaminide alpha-2,6-sialyltransferase 6
32222	1.80E-06	1.05E-07	-8.103831	7.763858	-1.3541904	IMMP1L	inner mitochondrial membrane peptidase subunit 1
17239	1.80E-06	1.05E-07	8.103574	7.763361	1.2765755	ARL8A	ADP ribosylation factor like GTPase 8A
35121	1.82E-06	1.06E-07	-8.098215	7.753031	-3.6728836	IL13	interleukin 13
35778	1.82E-06	1.06E-07	8.0978	7.752229	1.0135233	GCOM1	GRINL1A complex locus 1
11906	1.83E-06	1.07E-07	-8.094328	7.745533	-1.7157745	CCDC24	coiled-coil domain containing 24
37877	1.85E-06	1.08E-07	-8.087817	7.732973	-1.2593121	TRPT1	tRNA phosphotransferase 1
44644	1.86E-06	1.09E-07	8.085137	7.7278	1.2633602	SERINC1	serine incorporator 1
25476	1.86E-06	1.09E-07	8.082313	7.722348	1.0134251	FAM120AOS	family with sequence similarity 120A opposite strand
12130	1.88E-06	1.10E-07	-8.077775	7.713586	-1.5761709	IFT74	intraflagellar transport 74
8129	1.88E-06	1.10E-07	-8.076755	7.711617	-2.5869065	DNAH17	dynein axonemal heavy chain 17
40934	1.90E-06	1.11E-07	-8.0726	7.703591	-1.9465928	MORF4L1	mortality factor 4 like 1
34163	1.91E-06	1.12E-07	-8.068707	7.696069	-1.531631	LOC101929752	uncharacterized LOC101929752
39778	1.92E-06	1.13E-07	8.066549	7.691899	1.3066274	CHMP3	charged multivesicular body protein 3
7911	1.92E-06	1.13E-07	-8.063793	7.686573	-1.2701177	CCDC88A	coiled-coil domain containing 88A
9053	1.93E-06	1.13E-07	-8.063373	7.685761	-1.4743848	IPO13	importin 13
3205	1.95E-06	1.14E-07	-8.05762	7.674638	-1.3946104	SIAH1	siah E3 ubiquitin protein ligase 1
30426	1.95E-06	1.15E-07	-8.056607	7.672679	-3.592046	SPAG5	sperm associated antigen 5
26487	1.96E-06	1.16E-07	-8.05197	7.663711	-1.7385333	BAP1	BRCA1 associated protein 1
6148	1.97E-06	1.16E-07	-8.050281	7.660442	-2.2119712	SYN3	synapsin III
35150	1.98E-06	1.17E-07	-8.047333	7.654739	-3.0860423	LSM14B	LSM family member 14B
9574	1.98E-06	1.17E-07	-8.047114	7.654314	-1.3764718	C11orf42	chromosome 11 open reading frame 42
7152	1.98E-06	1.17E-07	8.047053	7.654195	1.0485065	HPS1	HPS1, biogenesis of lysosomal organelles complex 3 subunit 1
26861	1.99E-06	1.17E-07	-8.044926	7.650079	-1.0378547	RPL26L1	ribosomal protein L26 like 1
27597	1.99E-06	1.17E-07	8.044137	7.648552	1.3300904	MSRB2	methionine sulfoxide reductase B2
41427	1.99E-06	1.18E-07	8.043206	7.64675	1.1517318	PRR13	proline rich 13
24363	2.00E-06	1.19E-07	8.038788	7.638197	1.0493503	TMLHE	trimethyllysine hydroxylase, epsilon
35345	2.00E-06	1.19E-07	-8.038009	7.636689	-2.0773151	GABPB2	GA binding protein transcription factor beta subunit 2
7877	2.00E-06	1.19E-07	-8.037757	7.6362	-1.8196544	AQP7	aquaporin 7
3336	2.01E-06	1.19E-07	-8.036974	7.634684	-1.5294192	ITGB3BP	integrin subunit beta 3 binding protein
14453	2.01E-06	1.19E-07	8.035675	7.632167	1.1869077	TNS3	tensin 3
30214	2.02E-06	1.20E-07	-8.032049	7.625144	-1.0919815	SERPINB3	serpin family B member 3
41906	2.02E-06	1.20E-07	-8.031868	7.624794	-2.2815912	ZNRF2	zinc and ring finger 2, E3 ubiquitin protein ligase
41821	2.03E-06	1.21E-07	-8.030473	7.62209	-2.2372624	TCEB3B	transcription elongation factor B subunit 3B
8503	2.04E-06	1.22E-07	-8.026195	7.613801	-1.6285026	ATAD2	ATPase family, AAA domain containing 2
41514	2.05E-06	1.22E-07	8.024386	7.610295	1.2155104	ZZEF1	zinc finger ZZ-type and EF-hand domain containing 1
25892	2.05E-06	1.22E-07	-8.023549	7.608672	-1.2621845	RABGEF1	RAB guanine nucleotide exchange factor 1
6022	2.05E-06	1.22E-07	-8.022553	7.606742	-3.4111182	NME8	NME/NM23 family member 8
12901	2.05E-06	1.22E-07	-8.022416	7.606476	-3.484761	POU5F2	POU domain class 5, transcription factor 2
9275	2.06E-06	1.23E-07	-8.020359	7.602487	-4.7757123	PDCL2	phosducin like 2
2901	2.07E-06	1.24E-07	-8.016502	7.595008	-2.5680491	MCM4	minichromosome maintenance complex component 4
12817	2.10E-06	1.26E-07	-8.007832	7.57819	-1.5861481	SLX4	SLX4 structure-specific endonuclease subunit
44156	2.11E-06	1.26E-07	8.005326	7.573325	1.42746	PDHA1	pyruvate dehydrogenase (lipoamide) alpha 1
26912	2.11E-06	1.27E-07	8.003709	7.570186	1.0735941	SDF2	stromal cell derived factor 2
9763	2.11E-06	1.27E-07	-8.003263	7.569321	-2.1470644	BPIFB1	BPI fold containing family B member 1
629	2.11E-06	1.27E-07	-8.003121	7.569045	-1.1189436	ITGAE	integrin subunit alpha E
20832	2.12E-06	1.28E-07	-8.000997	7.564922	-2.9724048	FAM65B	family with sequence similarity 65 member B
14915	2.12E-06	1.28E-07	-8.000393	7.563749	-1.9160324	TNIP3	TNFAIP3 interacting protein 3
2875	2.13E-06	1.28E-07	-7.999574	7.562159	-1.7171965	INPP5K	inositol polyphosphate-5-phosphatase K
2035	2.14E-06	1.29E-07	-7.996509	7.556206	-3.0762788	KPNA2	karyopherin subunit alpha 2
4268	2.15E-06	1.30E-07	-7.991977	7.547405	-3.0474007	TBC1D26	TBC1 domain family member 26
27373	2.15E-06	1.30E-07	-7.991703	7.546873	-1.6829305	MED26	mediator complex subunit 26
10472	2.15E-06	1.30E-07	-7.991314	7.546115	-2.6839627	CETN4P	centrin 4, pseudogene
26905	2.16E-06	1.31E-07	-7.988526	7.540698	-5.9356999	PDHA2	pyruvate dehydrogenase (lipoamide) alpha 2
13440	2.17E-06	1.31E-07	7.986066	7.535918	1.0666287	CDC42	cell division cycle 42
14654	2.17E-06	1.31E-07	-7.985686	7.53518	-1.6427869	SH2B3	SH2B adaptor protein 3
3083	2.18E-06	1.32E-07	-7.984052	7.532003	-1.3019905	DNPEP	aspartyl aminopeptidase
23229	2.19E-06	1.32E-07	7.981562	7.527164	1.2111012	ZNF37BP	zinc finger protein 37B, pseudogene
11548	2.20E-06	1.33E-07	-7.979196	7.522563	-2.2099723	CSE1L-AS1	CSE1L antisense RNA 1
10069	2.20E-06	1.33E-07	-7.978638	7.521478	-1.2362537	RSPH4A	radial spoke head 4 homolog A
31521	2.20E-06	1.33E-07	-7.978174	7.520575	-1.3402802	CNOT10	CCR4-NOT transcription complex subunit 10
2151	2.20E-06	1.33E-07	7.977691	7.519637	1.1071762	DSCR3	DSCR3 arrestin fold containing
11072	2.20E-06	1.34E-07	-7.977165	7.518613	-3.8910371	KLHDC9	kelch domain containing 9
24044	2.20E-06	1.34E-07	7.976847	7.517995	1.0707914	CTTN	cortactin
32009	2.21E-06	1.34E-07	7.97566	7.515686	1.1737534	EBF4	early B-cell factor 4
16584	2.23E-06	1.35E-07	-7.970375	7.505405	-1.3287629	PARP6	poly(ADP-ribose) polymerase family member 6
33324	2.24E-06	1.37E-07	7.965367	7.49566	1.6182559	RELL1	RELT like 1
19132	2.24E-06	1.37E-07	-7.965289	7.495508	-3.3432586	MAATS1	MYCBP associated and testis expressed 1
490	2.25E-06	1.37E-07	7.963823	7.492655	1.1082301	KIAA0141	KIAA0141
23870	2.25E-06	1.37E-07	-7.962485	7.490049	-1.2060903	POMT1	protein O-mannosyltransferase 1
13184	2.26E-06	1.38E-07	-7.960175	7.485552	-1.1352663	ERCC8	ERCC excision repair 8, CSA ubiquitin ligase complex subunit
33257	2.26E-06	1.38E-07	7.95991	7.485036	1.4824611	MRAS	muscle RAS oncogene homolog
23088	2.27E-06	1.39E-07	-7.956423	7.478246	-1.3268049	ANAPC11	anaphase promoting complex subunit 11
38664	2.28E-06	1.39E-07	-7.955644	7.476729	-2.1981329	MDH1B	malate dehydrogenase 1B
8167	2.28E-06	1.39E-07	-7.95518	7.475825	-3.7118903	FABP12	fatty acid binding protein 12
1634	2.28E-06	1.39E-07	-7.955008	7.475491	-1.2383129	ATG4D	autophagy related 4D cysteine peptidase
21919	2.28E-06	1.39E-07	-7.954863	7.475208	-1.3671665	TUBG2	tubulin gamma 2
23127	2.28E-06	1.40E-07	-7.95382	7.473176	-1.1073768	UBR1	ubiquitin protein ligase E3 component n-recognin 1
41787	2.28E-06	1.40E-07	-7.952426	7.470461	-1.1715722	HSBP1	heat shock factor binding protein 1
17845	2.29E-06	1.40E-07	7.951167	7.468009	1.1883314	ZBTB38	zinc finger and BTB domain containing 38
42131	2.29E-06	1.40E-07	-7.950922	7.467531	-1.6191101	C15orf61	chromosome 15 open reading frame 61
35237	2.29E-06	1.41E-07	7.94919	7.464156	1.3712171	ARL6IP5	ADP ribosylation factor like GTPase 6 interacting protein 5
5466	2.30E-06	1.41E-07	-7.948441	7.462697	-1.9876105	DKFZP434H168	uncharacterized LOC26077
25088	2.30E-06	1.41E-07	-7.948142	7.462114	-2.1135796	MTCH2	mitochondrial carrier 2
31009	2.30E-06	1.42E-07	-7.946771	7.459443	-1.5637836	FAM86B2	family with sequence similarity 86 member B2
33045	2.31E-06	1.42E-07	-7.945066	7.45612	-2.4642971	KHDRBS3	KH RNA binding domain containing, signal transduction associated 3
37886	2.31E-06	1.42E-07	7.944551	7.455116	1.4274555	HEXIM1	hexamethylene bisacetamide inducible 1
26774	2.31E-06	1.42E-07	-7.944269	7.454566	-3.8925304	MFSD6L	major facilitator superfamily domain containing 6 like
16957	2.31E-06	1.42E-07	7.943365	7.452803	1.2815661	OSBPL5	oxysterol binding protein like 5
32823	2.31E-06	1.43E-07	7.942079	7.450297	1.1950166	TPP1	tripeptidyl peptidase 1
28523	2.34E-06	1.44E-07	-7.937066	7.440522	-1.5245317	LOC255177	uncharacterized LOC255177
25732	2.34E-06	1.45E-07	-7.935446	7.437363	-2.0324942	BEST3	bestrophin 3
9945	2.34E-06	1.45E-07	-7.935274	7.437027	-3.3298628	ZBBX	zinc finger B-box domain containing
23579	2.34E-06	1.45E-07	7.934277	7.435083	1.4807393	THSD4	thrombospondin type 1 domain containing 4
34111	2.34E-06	1.45E-07	7.934199	7.43493	1.3027621	R3HDM4	R3H domain containing 4
17421	2.35E-06	1.45E-07	-7.93315	7.432884	-1.5377614	BAG6	BCL2 associated athanogene 6
35217	2.35E-06	1.46E-07	-7.932033	7.430706	-2.9919996	FAM221B	family with sequence similarity 221 member B
41332	2.36E-06	1.46E-07	-7.929422	7.42561	-4.5295388	SLCO6A1	solute carrier organic anion transporter family member 6A1
12343	2.39E-06	1.48E-07	-7.922326	7.411761	-1.0849813	GAPVD1	GTPase activating protein and VPS9 domains 1
9966	2.40E-06	1.49E-07	-7.921248	7.409657	-1.3896517	AKR1D1	aldo-keto reductase family 1, member D1
14421	2.40E-06	1.49E-07	-7.919984	7.407189	-4.0009309	AXDND1	axonemal dynein light chain domain containing 1
16641	2.41E-06	1.50E-07	-7.918084	7.40348	-3.1844253	NRIP3	nuclear receptor interacting protein 3
6294	2.42E-06	1.50E-07	-7.915215	7.397877	-2.2147717	PICSAR	P38 inhibited cutaneous squamous cell carcinoma associated lincRNA
2956	2.44E-06	1.52E-07	-7.909124	7.385978	-1.3983057	PCNA	proliferating cell nuclear antigen
5108	2.46E-06	1.53E-07	7.906048	7.379965	1.7639789	PCSK6	proprotein convertase subtilisin/kexin type 6
31003	2.46E-06	1.53E-07	-7.905851	7.379581	-3.7196855	OVOL2	ovo like zinc finger 2
36992	2.46E-06	1.54E-07	-7.904112	7.376182	-1.1499222	DNAJC16	DnaJ heat shock protein family (Hsp40) member C16
43821	2.46E-06	1.54E-07	-7.903785	7.375543	-2.0046493	RFX4	regulatory factor X4
526	2.50E-06	1.56E-07	7.895515	7.359372	1.1274699	DHRSX	dehydrogenase/reductase X-linked
2313	2.52E-06	1.57E-07	7.891195	7.350922	1.3203744	TFE3	transcription factor binding to IGHM enhancer 3
32726	2.53E-06	1.58E-07	-7.889201	7.34702	-1.4271081	ATXN2L	ataxin 2 like
25441	2.53E-06	1.58E-07	-7.888825	7.346284	-1.1790657	DHRS7B	dehydrogenase/reductase 7B
26801	2.53E-06	1.58E-07	7.888278	7.345215	1.9921276	JAK3	Janus kinase 3
44741	2.54E-06	1.59E-07	7.885608	7.33999	1.0668623	SEPN1	selenoprotein N, 1
18924	2.58E-06	1.62E-07	7.876521	7.322199	1.1480419	CLINT1	clathrin interactor 1
1735	2.60E-06	1.63E-07	7.872902	7.31511	1.1017653	PURB	purine rich element binding protein B
41318	2.61E-06	1.64E-07	-7.870699	7.310794	-3.9154776	MORN5	MORN repeat containing 5
15787	2.61E-06	1.64E-07	7.870556	7.310515	1.4156576	ABHD14B	abhydrolase domain containing 14B
10689	2.61E-06	1.64E-07	7.868772	7.307018	1.5153972	ZBTB7A	zinc finger and BTB domain containing 7A
43549	2.62E-06	1.65E-07	7.868039	7.305583	1.4401584	MEGF8	multiple EGF like domains 8
31788	2.62E-06	1.65E-07	-7.867043	7.303631	-1.0459921	ANKRD12	ankyrin repeat domain 12
42947	2.62E-06	1.65E-07	-7.86668	7.30292	-1.6300273	POLB	DNA polymerase beta
40598	2.63E-06	1.66E-07	-7.865335	7.300284	-1.8548374	MESP1	mesoderm posterior bHLH transcription factor 1
31648	2.63E-06	1.66E-07	-7.864777	7.29919	-1.0561179	ZNF646	zinc finger protein 646
18199	2.63E-06	1.66E-07	-7.86441	7.298471	-1.614755	SLC9C1	solute carrier family 9 member C1
28377	2.63E-06	1.66E-07	-7.864239	7.298135	-1.5313679	CCDC81	coiled-coil domain containing 81
5816	2.64E-06	1.67E-07	-7.861192	7.292163	-1.518854	NTMT1	N-terminal Xaa-Pro-Lys N-methyltransferase 1
35989	2.64E-06	1.67E-07	-7.860661	7.291122	-2.3334443	GGH	gamma-glutamyl hydrolase
44606	2.65E-06	1.68E-07	7.858163	7.286223	1.4005398	DTX3L	deltex E3 ubiquitin ligase 3L
44163	2.65E-06	1.68E-07	-7.857799	7.285509	-1.5641627	PACRG	PARK2 coregulated
27589	2.68E-06	1.70E-07	-7.852251	7.274628	-3.4016163	IQCD	IQ motif containing D
5877	2.69E-06	1.71E-07	-7.84996	7.270134	-2.6575832	LINC00982	long intergenic non-protein coding RNA 982
35867	2.69E-06	1.71E-07	-7.848737	7.267734	-4.2174629	TCP10L	t-complex 10-like
23132	2.70E-06	1.71E-07	-7.847723	7.265744	-3.4326276	RPL39L	ribosomal protein L39 like
16931	2.70E-06	1.72E-07	7.846853	7.264038	2.895448	PRUNE2	prune homolog 2
16775	2.70E-06	1.72E-07	7.845962	7.262288	1.0563208	TTC17	tetratricopeptide repeat domain 17
24609	2.71E-06	1.72E-07	-7.844782	7.259972	-1.2137037	DDX53	DEAD-box helicase 53
25404	2.72E-06	1.74E-07	-7.840948	7.252446	-1.8861472	PTPN3	protein tyrosine phosphatase, non-receptor type 3
16673	2.73E-06	1.74E-07	7.839972	7.250531	1.3098239	ACTR2	ARP2 actin related protein 2 homolog
35282	2.74E-06	1.75E-07	7.836799	7.244299	1.4178768	SPOCK2	sparc/osteonectin, cwcv and kazal-like domains proteoglycan (testican) 2
37629	2.77E-06	1.77E-07	-7.83185	7.234579	-1.8534262	HYLS1	HYLS1, centriolar and ciliogenesis associated
1050	2.77E-06	1.77E-07	-7.830911	7.232734	-2.8038426	FANK1	fibronectin type III and ankyrin repeat domains 1
5046	2.77E-06	1.77E-07	-7.830761	7.23244	-1.606202	AIMP2	aminoacyl tRNA synthetase complex interacting multifunctional protein 2
9342	2.81E-06	1.80E-07	7.823265	7.217708	1.0172454	DYRK2	dual specificity tyrosine phosphorylation regulated kinase 2
44917	2.81E-06	1.80E-07	-7.82302	7.217228	-2.3101623	C18orf54	chromosome 18 open reading frame 54
1887	2.83E-06	1.81E-07	-7.819218	7.209753	-4.3255892	LYZL4	lysozyme like 4
12340	2.83E-06	1.81E-07	-7.818923	7.209172	-1.8861616	ARL6	ADP ribosylation factor like GTPase 6
30258	2.84E-06	1.82E-07	-7.815881	7.20319	-1.8310937	GP6	glycoprotein VI platelet
6053	2.84E-06	1.82E-07	-7.815773	7.202978	-1.0434943	WAPL	WAPL cohesin release factor
21221	2.84E-06	1.82E-07	-7.815473	7.202388	-3.5522146	LEF1-AS1	LEF1 antisense RNA 1
36300	2.85E-06	1.83E-07	-7.814123	7.199732	-3.4759307	LOC285389	uncharacterized LOC285389
18441	2.86E-06	1.84E-07	-7.811473	7.19452	-1.1717188	QRSL1	glutaminyl-tRNA synthase (glutamine-hydrolyzing)-like 1
10823	2.88E-06	1.85E-07	-7.807525	7.186753	-1.1427586	KCMF1	potassium channel modulatory factor 1
28609	2.88E-06	1.86E-07	7.805518	7.182803	1.1465769	ZBED6CL	ZBED6 C-terminal like
7840	2.89E-06	1.86E-07	7.80447	7.180739	2.1596886	TNFRSF14	TNF receptor superfamily member 14
7303	2.89E-06	1.86E-07	7.804164	7.180137	1.2497018	MPZL1	myelin protein zero like 1
11977	2.89E-06	1.86E-07	-7.804032	7.179877	-2.0544786	PHOSPHO2	phosphatase, orphan 2
19544	2.89E-06	1.86E-07	-7.803708	7.17924	-2.0288573	UBE2D3	ubiquitin conjugating enzyme E2 D3
37778	2.91E-06	1.88E-07	7.799606	7.171166	1.1654259	ELK3	ELK3, ETS transcription factor
43372	2.91E-06	1.88E-07	-7.799203	7.170371	-2.9985684	PPP1R1C	protein phosphatase 1 regulatory inhibitor subunit 1C
38360	2.92E-06	1.89E-07	-7.796528	7.165104	-1.0029238	DERL2	derlin 2
18715	2.94E-06	1.91E-07	-7.792306	7.156788	-1.7092041	RAD51AP1	RAD51 associated protein 1
10184	2.95E-06	1.91E-07	-7.790505	7.15324	-1.8198377	TUBE1	tubulin epsilon 1
18111	2.97E-06	1.93E-07	-7.786694	7.145732	-2.7374289	NKAPL	NFKB activating protein like
28626	2.98E-06	1.93E-07	7.784945	7.142284	2.7664355	MGC24103	uncharacterized MGC24103
1030	2.98E-06	1.94E-07	-7.784449	7.141307	-2.2443238	NBPF22P	neuroblastoma breakpoint family member 22, pseudogene
21449	2.99E-06	1.94E-07	-7.782318	7.137106	-5.0203169	SPATA16	spermatogenesis associated 16
27069	3.01E-06	1.96E-07	-7.777872	7.128342	-1.1691995	MKRN9P	makorin ring finger protein 9, pseudogene
36823	3.03E-06	1.98E-07	-7.774038	7.120779	-3.5614357	KDM4D	lysine demethylase 4D
35905	3.03E-06	1.98E-07	-7.773485	7.119688	-1.4354453	TUBB6	tubulin beta 6 class V
20007	3.03E-06	1.98E-07	-7.773482	7.119683	-1.145499	ZNF597	zinc finger protein 597
42886	3.04E-06	1.98E-07	7.772856	7.118449	1.0485588	PUM1	pumilio RNA binding family member 1
5163	3.04E-06	1.98E-07	7.772357	7.117463	1.8635481	NIPAL2	NIPA like domain containing 2
34486	3.04E-06	1.99E-07	7.770637	7.114071	1.2837662	PGM3	phosphoglucomutase 3
23733	3.04E-06	1.99E-07	-7.770309	7.113425	-1.0457616	EMC3	ER membrane protein complex subunit 3
28183	3.04E-06	1.99E-07	-7.770181	7.113171	-1.4251245	CENPL	centromere protein L
39418	3.07E-06	2.01E-07	-7.765363	7.103665	-2.1823602	PTPN23	protein tyrosine phosphatase, non-receptor type 23
33281	3.09E-06	2.02E-07	7.762799	7.098603	1.4467046	ZC3HAV1	zinc finger CCCH-type containing, antiviral 1
10459	3.11E-06	2.04E-07	-7.758497	7.09011	-1.4344255	MPST	mercaptopyruvate sulfurtransferase
8512	3.13E-06	2.05E-07	-7.754948	7.083102	-3.419381	PGAM2	phosphoglycerate mutase 2
37366	3.13E-06	2.05E-07	7.753751	7.080739	1.1575025	ARAP1	ArfGAP with RhoGAP domain, ankyrin repeat and PH domain 1
36078	3.16E-06	2.07E-07	7.748946	7.071247	1.4730713	MAVS	mitochondrial antiviral signaling protein
33084	3.16E-06	2.08E-07	-7.748028	7.069433	-1.1815726	CHRM2	cholinergic receptor muscarinic 2
14943	3.16E-06	2.08E-07	-7.747987	7.069352	-3.5159509	HNRNPM	heterogeneous nuclear ribonucleoprotein M
33546	3.17E-06	2.08E-07	-7.74659	7.066591	-1.1239427	DTHD1	death domain containing 1
14512	3.17E-06	2.09E-07	7.745959	7.065343	1.075017	SZRD1	SUZ RNA binding domain containing 1
44995	3.19E-06	2.10E-07	7.742943	7.059383	1.4784568	CAMK2N1	calcium/calmodulin dependent protein kinase II inhibitor 1
34452	3.22E-06	2.12E-07	-7.738273	7.050151	-1.2031257	CDH16	cadherin 16
8030	3.22E-06	2.12E-07	-7.737324	7.048276	-1.9297954	C22orf15	chromosome 22 open reading frame 15
16948	3.22E-06	2.13E-07	-7.736249	7.046148	-1.4168477	CHML	CHM like, Rab escort protein 2
39392	3.25E-06	2.14E-07	-7.73177	7.037291	-1.7463162	IGF2BP3	insulin like growth factor 2 mRNA binding protein 3
29398	3.26E-06	2.15E-07	-7.72958	7.032959	-3.4068223	CALR3	calreticulin 3
728	3.27E-06	2.16E-07	-7.728891	7.031595	-3.2147221	CATSPERD	cation channel sperm associated auxiliary subunit delta
15884	3.27E-06	2.16E-07	-7.727017	7.027887	-1.8942624	WDR31	WD repeat domain 31
31765	3.28E-06	2.17E-07	-7.726577	7.027017	-2.6510921	MPP6	membrane palmitoylated protein 6
18064	3.28E-06	2.17E-07	-7.725542	7.024967	-2.0329554	RSPH9	radial spoke head 9 homolog
38973	3.28E-06	2.17E-07	7.725358	7.024604	1.029795	MED29	mediator complex subunit 29
9428	3.30E-06	2.18E-07	-7.722739	7.01942	-2.2543677	CSNK2A2	casein kinase 2 alpha 2
31453	3.30E-06	2.19E-07	7.722088	7.018132	1.471722	ANO6	anoctamin 6
25548	3.33E-06	2.21E-07	-7.717091	7.008238	-1.6488257	DNAJA4	DnaJ heat shock protein family (Hsp40) member A4
21647	3.33E-06	2.21E-07	7.716463	7.006995	1.1971724	CEP104	centrosomal protein 104
4676	3.35E-06	2.23E-07	-7.712636	6.999417	-1.4463498	ATF2	activating transcription factor 2
3849	3.36E-06	2.23E-07	-7.711815	6.997789	-3.0445638	CNTN4	contactin 4
3853	3.36E-06	2.23E-07	-7.711301	6.996771	-4.2564585	ERFE	erythroferrone
18883	3.36E-06	2.23E-07	-7.710683	6.995547	-1.3109457	FBXO6	F-box protein 6
21550	3.38E-06	2.25E-07	7.707471	6.989184	1.1010733	PRELID3A	PRELI domain containing 3A
33429	3.38E-06	2.25E-07	-7.706693	6.987643	-2.1371467	LOC105370612	uncharacterized LOC105370612
32963	3.39E-06	2.26E-07	-7.704856	6.984002	-1.7744626	PSMD6	proteasome 26S subunit, non-ATPase 6
29121	3.40E-06	2.27E-07	7.703152	6.980624	1.2806812	SNX8	sorting nexin 8
14773	3.41E-06	2.28E-07	7.701344	6.97704	1.1193315	GLI2	GLI family zinc finger 2
6378	3.41E-06	2.28E-07	7.700251	6.974875	1.4956973	CSNK1A1	casein kinase 1 alpha 1
15019	3.42E-06	2.28E-07	-7.699659	6.973701	-2.1487919	FSD1L	fibronectin type III and SPRY domain containing 1 like
1781	3.42E-06	2.28E-07	-7.699502	6.973389	-1.7460242	POC1A	POC1 centriolar protein A
2123	3.43E-06	2.29E-07	-7.697758	6.969932	-3.4069235	EQTN	equatorin
453	3.43E-06	2.30E-07	7.696756	6.967945	1.2616781	PML	promyelocytic leukemia
37063	3.43E-06	2.30E-07	-7.696061	6.966566	-1.5035104	ACER3	alkaline ceramidase 3
2349	3.44E-06	2.30E-07	-7.695441	6.965338	-4.166875	LECT2	leukocyte cell derived chemotaxin 2
15562	3.44E-06	2.31E-07	-7.694213	6.962903	-1.4446858	SLC17A1	solute carrier family 17 member 1
35415	3.44E-06	2.31E-07	-7.693725	6.961934	-3.6737251	PIH1D3	PIH1 domain containing 3
23675	3.45E-06	2.31E-07	-7.693143	6.96078	-1.6085828	LOC101060091	uncharacterized LOC101060091
4709	3.45E-06	2.31E-07	-7.693137	6.960769	-2.5474398	C11orf63	chromosome 11 open reading frame 63
21041	3.46E-06	2.32E-07	-7.690446	6.955429	-1.7725926	LOC100506634	hepatocellular carcinoma-associated antigen HCA25a
140	3.48E-06	2.34E-07	-7.687753	6.950087	-3.3396087	ARMC12	armadillo repeat containing 12
41061	3.48E-06	2.34E-07	-7.686838	6.948271	-3.6648141	TYMS	thymidylate synthetase
7452	3.52E-06	2.36E-07	-7.681955	6.938582	-2.3064589	SGCA	sarcoglycan alpha
22804	3.54E-06	2.39E-07	-7.677095	6.928934	-1.2602932	ZNF544	zinc finger protein 544
39410	3.55E-06	2.39E-07	-7.675421	6.92561	-1.783242	KPNA5	karyopherin subunit alpha 5
33935	3.56E-06	2.40E-07	-7.6737	6.922191	-2.297504	CLDND2	claudin domain containing 2
16466	3.57E-06	2.41E-07	-7.672378	6.919566	-1.751174	LOC105274304	uncharacterized LOC105274304
16889	3.57E-06	2.41E-07	7.671417	6.917657	1.4527372	TXNRD1	thioredoxin reductase 1
15149	3.57E-06	2.41E-07	-7.67132	6.917463	-4.0015838	C11orf97	chromosome 11 open reading frame 97
26902	3.57E-06	2.41E-07	-7.671293	6.917411	-2.133405	SLC1A4	solute carrier family 1 member 4
10585	3.59E-06	2.43E-07	-7.668634	6.912127	-1.4043588	TCEB1	transcription elongation factor B subunit 1
34278	3.59E-06	2.43E-07	-7.667745	6.910361	-1.3045432	MLLT10	myeloid/lymphoid or mixed-lineage leukemia; translocated to, 10
19327	3.59E-06	2.43E-07	7.667431	6.909738	1.6526392	NFE2L1	nuclear factor, erythroid 2 like 1
13060	3.60E-06	2.44E-07	-7.666563	6.908014	-2.6585615	RAB3IP	RAB3A interacting protein
12855	3.60E-06	2.44E-07	-7.666519	6.907927	-1.3832384	UBE2J2	ubiquitin conjugating enzyme E2 J2
18232	3.60E-06	2.44E-07	-7.665984	6.906862	-2.8743267	GLIPR1L2	GLI pathogenesis-related 1 like 2
29150	3.61E-06	2.45E-07	-7.664549	6.904011	-2.3546725	RAB8B	RAB8B, member RAS oncogene family
37413	3.68E-06	2.49E-07	-7.654471	6.883978	-1.2927907	USP4	ubiquitin specific peptidase 4
41713	3.71E-06	2.51E-07	-7.650363	6.875807	-2.4889306	CCDC112	coiled-coil domain containing 112
5960	3.72E-06	2.52E-07	7.648664	6.872427	1.3372754	ACOT9	acyl-CoA thioesterase 9
17146	3.72E-06	2.53E-07	-7.647953	6.871011	-1.624877	PIP5K1A	phosphatidylinositol-4-phosphate 5-kinase type 1 alpha
37498	3.72E-06	2.53E-07	-7.647668	6.870445	-1.4588709	GPANK1	G-patch domain and ankyrin repeats 1
10509	3.72E-06	2.53E-07	-7.647637	6.870383	-1.1361497	TMEM248	transmembrane protein 248
12067	3.72E-06	2.53E-07	-7.646678	6.868475	-1.4994283	MMS22L	MMS22 like, DNA repair protein
377	3.73E-06	2.54E-07	7.645459	6.866049	2.7742762	C1R	complement C1r subcomponent
24534	3.74E-06	2.55E-07	-7.643965	6.863076	-1.8293037	RIBC1	RIB43A domain with coiled-coils 1
30634	3.75E-06	2.56E-07	-7.641105	6.857385	-2.347342	TBX1	T-box 1
39149	3.76E-06	2.57E-07	-7.639766	6.854719	-2.5752378	RAD21L1	RAD21 cohesin complex component like 1
41805	3.77E-06	2.57E-07	-7.638349	6.851898	-2.0437306	CLTCL1	clathrin heavy chain like 1
8361	3.77E-06	2.58E-07	-7.637827	6.850859	-3.5101698	PFN4	profilin family member 4
5510	3.77E-06	2.58E-07	-7.637528	6.850263	-1.0761775	CGRRF1	cell growth regulator with ring finger domain 1
317	3.78E-06	2.59E-07	-7.636077	6.847375	-3.2449498	NOL4	nucleolar protein 4
29875	3.78E-06	2.59E-07	-7.636063	6.847347	-3.7921791	ATP8B3	ATPase phospholipid transporting 8B3
19886	3.78E-06	2.59E-07	-7.635794	6.846811	-1.3244995	REC8	REC8 meiotic recombination protein
11218	3.79E-06	2.59E-07	-7.634919	6.845069	-1.6407947	TRAF3IP3	TRAF3 interacting protein 3
[truncated: 3,552 more rows]
