# Supplementary material for: Weighted Correlation Gene Network Analysis Reveals New Potential Mechanisms and Biomarkers in Non-obstructive Azoospermia
Source: Front Genet. 2021 Mar 31;12:617133. doi: 10.3389/fgene.2021.617133 (PMC8044582; doi:10.3389/fgene.2021.617133)
Supplement: Supplementary file 3 [file Table_3.csv]

sup table 3: GO analysis results of each modules
module	ONTOLOGY	ID	Description	GeneRatio	BgRatio	pvalue	p.adjust	qvalue	geneID	Count
blue	BP	GO:0000280	nuclear division	53/344	357/17913	9.30E-32	2.98E-28	2.70E-28	ANLN/ASPM/ASZ1/AURKC/BRDT/BRIP1/BUB3/CCDC155/CCDC36/CCNB1/CDC25C/CDCA5/CDCA8/CENPF/CKS2/CNTD1/DAZL/DDX4/DLGAP5/DMRTC2/DRG1/FANCA/HORMAD1/HORMAD2/HSPA2/IGF1/KIF18A/KIF2C/KNTC1/MAD2L1/MAEL/MCMDC2/MEI1/MEIOB/MOV10L1/NCAPG/NCAPH/NEK2/PKMYT1/PSMC3IP/RACGAP1/SMC2/SPAG5/SPATA22/STAG3/SYCP2/SYCP3/TACC3/TEX14/TNKS/TOP2A/TTK/VPS4B	53
blue	BP	GO:0048285	organelle fission	55/344	395/17913	1.78E-31	2.98E-28	2.70E-28	ANLN/ASPM/ASZ1/AURKC/BRDT/BRIP1/BUB3/CCDC155/CCDC36/CCNB1/CDC25C/CDCA5/CDCA8/CENPF/CKS2/CNTD1/DAZL/DDX4/DLGAP5/DMRTC2/DRG1/FANCA/HORMAD1/HORMAD2/HSPA2/IGF1/KIF18A/KIF2C/KNTC1/MAD2L1/MAEL/MCMDC2/MEI1/MEIOB/MFF/MOV10L1/MTFR2/NCAPG/NCAPH/NEK2/PKMYT1/PSMC3IP/RACGAP1/SMC2/SPAG5/SPATA22/STAG3/SYCP2/SYCP3/TACC3/TEX14/TNKS/TOP2A/TTK/VPS4B	55
blue	BP	GO:0051321	meiotic cell cycle	40/344	203/17913	5.50E-29	6.15E-26	5.58E-26	ASPM/ASZ1/AURKC/BRDT/BRIP1/BUB3/CCDC155/CCDC36/CCNB3/CKS2/CNTD1/DAZL/DDX4/DMRTC2/FANCA/FKBP6/HORMAD1/HORMAD2/HSPA2/KIF18A/MAEL/MCMDC2/MEI1/MEIOB/MOV10L1/NCAPH/NEK2/PIWIL1/PSMC3IP/RAD51/RAD54L/SMC1B/SMC2/SPATA22/STAG3/SYCP2/SYCP3/TEX14/TOP2A/TTK	40
blue	BP	GO:0007059	chromosome segregation	42/344	275/17913	9.27E-26	7.78E-23	7.06E-23	AURKC/BRIP1/BUB1/BUB3/CCDC155/CCDC36/CCNB1/CDCA2/CDCA5/CDCA8/CENPF/CSNK2A2/DLGAP5/HORMAD1/HORMAD2/KIF18A/KIF2C/MAD2L1/MAEL/MCMDC2/MEI1/MEIOB/NCAPG/NCAPH/NEK2/NUF2/RACGAP1/SKA3/SMC1B/SMC2/SPAG5/SPATA22/SPC25/SRPK1/STAG3/SYCP2/TACC3/TEX14/TNKS/TOP2A/TTK/VPS4B	42
blue	BP	GO:0140013	meiotic nuclear division	31/344	142/17913	4.31E-24	2.89E-21	2.62E-21	ASPM/ASZ1/BRDT/BRIP1/CCDC155/CCDC36/CKS2/CNTD1/DAZL/DDX4/DMRTC2/FANCA/HORMAD1/HORMAD2/HSPA2/KIF18A/MAEL/MCMDC2/MEI1/MEIOB/MOV10L1/NCAPH/PSMC3IP/SMC2/SPATA22/STAG3/SYCP2/SYCP3/TEX14/TOP2A/TTK	31
blue	BP	GO:1903046	meiotic cell cycle process	31/344	151/17913	3.11E-23	1.74E-20	1.58E-20	ASPM/ASZ1/BRDT/BRIP1/CCDC155/CCDC36/CKS2/CNTD1/DAZL/DDX4/DMRTC2/FANCA/HORMAD1/HORMAD2/HSPA2/KIF18A/MAEL/MCMDC2/MEI1/MEIOB/MOV10L1/NCAPH/PSMC3IP/SMC2/SPATA22/STAG3/SYCP2/SYCP3/TEX14/TOP2A/TTK	31
blue	BP	GO:0098813	nuclear chromosome segregation	35/344	220/17913	3.30E-22	1.58E-19	1.43E-19	AURKC/BRIP1/BUB1/BUB3/CCDC155/CCDC36/CCNB1/CDCA5/CDCA8/CENPF/DLGAP5/HORMAD1/HORMAD2/KIF18A/KIF2C/MAD2L1/MAEL/MCMDC2/MEI1/MEIOB/NCAPG/NCAPH/NEK2/RACGAP1/SMC1B/SMC2/SPAG5/SPATA22/STAG3/SYCP2/TACC3/TEX14/TNKS/TTK/VPS4B	35
blue	BP	GO:0022412	cellular process involved in reproduction in multicellular organism	39/344	326/17913	4.69E-20	1.97E-17	1.78E-17	ADAD1/ASPM/ASZ1/AURKC/BRDT/BRIP1/CCDC155/CCDC36/CCNB1/DAZL/DDX25/DDX4/DMRTC2/DPY19L2/FANCA/FKBP6/HEXB/HIST1H2BA/HORMAD1/HSPA2/IGF1/KIF18A/MAEL/MCMDC2/MEI1/MEIOB/MOV10L1/NCAPH/PIWIL1/RNF17/SRPK1/SYCP2/SYCP3/TBPL1/TCP11/TEX14/TOP2A/TTK/UBE2J1	39
blue	BP	GO:0007127	meiosis I	20/344	88/17913	2.52E-16	9.41E-14	8.53E-14	BRDT/BRIP1/CCDC155/CCDC36/CKS2/CNTD1/DDX4/DMRTC2/HORMAD1/HSPA2/MAEL/MCMDC2/MEI1/MEIOB/MOV10L1/PSMC3IP/SPATA22/STAG3/SYCP2/SYCP3	20
blue	BP	GO:0000819	sister chromatid segregation	25/344	157/17913	3.47E-16	1.17E-13	1.06E-13	AURKC/BUB1/BUB3/CCNB1/CDCA5/CDCA8/CENPF/DLGAP5/HORMAD1/HORMAD2/KIF18A/KIF2C/MAD2L1/NCAPG/NCAPH/NEK2/RACGAP1/SMC1B/SMC2/SPAG5/TACC3/TEX14/TNKS/TTK/VPS4B	25
blue	BP	GO:0061982	meiosis I cell cycle process	20/344	91/17913	5.09E-16	1.55E-13	1.41E-13	BRDT/BRIP1/CCDC155/CCDC36/CKS2/CNTD1/DDX4/DMRTC2/HORMAD1/HSPA2/MAEL/MCMDC2/MEI1/MEIOB/MOV10L1/PSMC3IP/SPATA22/STAG3/SYCP2/SYCP3	20
blue	BP	GO:0000070	mitotic sister chromatid segregation	21/344	132/17913	8.73E-14	2.44E-11	2.21E-11	AURKC/BUB3/CCNB1/CDCA5/CDCA8/CENPF/DLGAP5/KIF18A/KIF2C/MAD2L1/NCAPG/NCAPH/NEK2/RACGAP1/SMC2/SPAG5/TACC3/TEX14/TNKS/TTK/VPS4B	21
blue	BP	GO:0140014	mitotic nuclear division	27/344	237/17913	1.10E-13	2.84E-11	2.57E-11	ANLN/AURKC/BUB3/CCNB1/CDC25C/CDCA5/CDCA8/CENPF/DLGAP5/DRG1/IGF1/KIF18A/KIF2C/KNTC1/MAD2L1/NCAPG/NCAPH/NEK2/PKMYT1/RACGAP1/SMC2/SPAG5/TACC3/TEX14/TNKS/TTK/VPS4B	27
blue	BP	GO:0070192	chromosome organization involved in meiotic cell cycle	14/344	52/17913	6.53E-13	1.56E-10	1.42E-10	BRIP1/CCDC155/CCDC36/HORMAD1/HORMAD2/MAEL/MCMDC2/MEI1/MEIOB/NCAPH/SMC2/SPATA22/STAG3/SYCP2	14
blue	BP	GO:0007281	germ cell development	26/344	238/17913	8.52E-13	1.91E-10	1.73E-10	ADAD1/ASPM/AURKC/BRIP1/CCDC155/CCDC36/CCNB1/DAZL/DDX25/DMRTC2/DPY19L2/HEXB/HIST1H2BA/HORMAD1/HSPA2/IGF1/MCMDC2/MEI1/MOV10L1/PIWIL1/RNF17/SRPK1/SYCP3/TBPL1/TCP11/UBE2J1	26
blue	BP	GO:0007140	male meiotic nuclear division	13/344	44/17913	1.17E-12	2.46E-10	2.23E-10	ASZ1/BRDT/DDX4/DMRTC2/FANCA/HSPA2/KIF18A/MEI1/MEIOB/MOV10L1/SYCP2/SYCP3/TEX14	13
blue	BP	GO:0045132	meiotic chromosome segregation	15/344	67/17913	1.84E-12	3.64E-10	3.30E-10	BRIP1/CCDC155/CCDC36/HORMAD1/HORMAD2/MAEL/MCMDC2/MEI1/MEIOB/NCAPH/SMC2/SPATA22/STAG3/SYCP2/TTK	15
blue	BP	GO:0051983	regulation of chromosome segregation	17/344	93/17913	2.04E-12	3.80E-10	3.44E-10	BUB1/CCDC36/CCNB1/CDCA5/CENPF/CSNK2A2/DLGAP5/HORMAD1/KIF2C/MAD2L1/NEK2/RACGAP1/SPAG5/TACC3/TEX14/TNKS/TTK	17
blue	BP	GO:0051783	regulation of nuclear division	20/344	172/17913	1.27E-10	2.25E-08	2.04E-08	ANLN/CCDC36/CCNB1/CDC25C/CDCA5/CENPF/DAZL/DLGAP5/DRG1/HORMAD1/IGF1/KNTC1/MAD2L1/NEK2/PKMYT1/TACC3/TEX14/TNKS/TTK/VPS4B	20
blue	BP	GO:0045143	homologous chromosome segregation	11/344	47/17913	1.05E-09	1.72E-07	1.56E-07	BRIP1/CCDC155/CCDC36/HORMAD1/MAEL/MCMDC2/MEI1/MEIOB/SPATA22/STAG3/SYCP2	11
blue	BP	GO:1901990	regulation of mitotic cell cycle phase transition	30/344	428/17913	1.08E-09	1.72E-07	1.56E-07	ANLN/BUB3/CCNB1/CCNB3/CDC25C/CDCA5/CDK1/CDKN2D/CENPF/CEP76/CNTRL/DLGAP5/DONSON/DTL/EZH2/GPNMB/HMMR/HSPA2/KNTC1/MAD2L1/NEDD1/NEK2/PLK4/PSMA8/RBL2/TEX14/TTK/TUBB4B/VPS4B/WEE1	30
blue	BP	GO:0000226	microtubule cytoskeleton organization	31/344	460/17913	1.45E-09	2.22E-07	2.01E-07	ASPM/AURKC/CCDC155/CCNB1/CDK1/CEP76/CRYAB/DRG1/GPSM2/KATNA1/KATNAL1/KIF18A/KIF20A/KIF2C/MAD2L1/NEK2/PLK4/POC1A/PRKAA1/PRKCZ/RACGAP1/RANBP9/SKA3/SPAG5/SPC25/TACC3/TNKS/TTK/VPS4B/WDR62/WEE1	31
blue	BP	GO:0007129	synapsis	10/344	40/17913	3.04E-09	4.44E-07	4.03E-07	BRIP1/CCDC155/CCDC36/HORMAD1/MAEL/MCMDC2/MEIOB/SPATA22/STAG3/SYCP2	10
blue	BP	GO:0007088	regulation of mitotic nuclear division	17/344	150/17913	4.73E-09	6.61E-07	6.00E-07	ANLN/CCNB1/CDC25C/CDCA5/CENPF/DLGAP5/DRG1/IGF1/KNTC1/MAD2L1/NEK2/PKMYT1/TACC3/TEX14/TNKS/TTK/VPS4B	17
blue	BP	GO:0007141	male meiosis I	8/344	23/17913	6.50E-09	8.73E-07	7.92E-07	BRDT/DDX4/DMRTC2/HSPA2/MEI1/MEIOB/MOV10L1/SYCP3	8
blue	BP	GO:1901987	regulation of cell cycle phase transition	30/344	464/17913	7.06E-09	8.81E-07	7.99E-07	ANLN/BUB3/CCNB1/CCNB3/CDC25C/CDCA5/CDK1/CDKN2D/CENPF/CEP76/CNTRL/DLGAP5/DONSON/DTL/EZH2/GPNMB/HMMR/HSPA2/KNTC1/MAD2L1/NEDD1/NEK2/PLK4/PSMA8/RBL2/TEX14/TTK/TUBB4B/VPS4B/WEE1	30
blue	BP	GO:0000086	G2/M transition of mitotic cell cycle	21/344	238/17913	7.09E-09	8.81E-07	7.99E-07	CCNB1/CCNB2/CCNB3/CDC25C/CDK1/CENPF/CEP76/CNTRL/DONSON/DTL/HMMR/HSPA2/NEDD1/NEK2/PKMYT1/PLK4/PSMA8/TPD52L1/TUBB4B/VPS4B/WEE1	21
blue	BP	GO:0034587	piRNA metabolic process	7/344	18/17913	2.40E-08	2.71E-06	2.45E-06	ASZ1/DDX4/FKBP6/HENMT1/MAEL/MOV10L1/PIWIL1	7
blue	BP	GO:0007051	spindle organization	16/344	147/17913	2.42E-08	2.71E-06	2.45E-06	ASPM/AURKC/CCDC155/CCNB1/DRG1/GPSM2/NEK2/POC1A/RACGAP1/SPAG5/SPC25/TACC3/TNKS/TTK/VPS4B/WDR62	16
blue	BP	GO:0071103	DNA conformation change	22/344	279/17913	2.42E-08	2.71E-06	2.45E-06	BRIP1/CCNB1/CDC45/CDCA5/CDK1/CENPU/HIST1H2BA/HIST1H3C/HIST1H3G/MCM4/NCAPG/NCAPH/OIP5/PIWIL1/RAD51/RAD54L/RECQL4/SMC2/SMCHD1/SRPK1/SYCP3/TOP2A	22
blue	BP	GO:0044839	cell cycle G2/M phase transition	21/344	257/17913	2.74E-08	2.96E-06	2.69E-06	CCNB1/CCNB2/CCNB3/CDC25C/CDK1/CENPF/CEP76/CNTRL/DONSON/DTL/HMMR/HSPA2/NEDD1/NEK2/PKMYT1/PLK4/PSMA8/TPD52L1/TUBB4B/VPS4B/WEE1	21
blue	BP	GO:0007286	spermatid development	15/344	132/17913	3.72E-08	3.78E-06	3.43E-06	ADAD1/BRIP1/DDX25/DMRTC2/DPY19L2/HIST1H2BA/HSPA2/MEI1/PIWIL1/RNF17/SRPK1/SYCP3/TBPL1/TCP11/UBE2J1	15
blue	BP	GO:0007292	female gamete generation	15/344	132/17913	3.72E-08	3.78E-06	3.43E-06	ASPM/AURKC/CCDC155/CCDC36/CCNB1/DAZL/HEXB/HORMAD1/IGF1/MCMDC2/MEIOB/NCAPH/SYCP2/TOP2A/TTK	15
blue	BP	GO:0000075	cell cycle checkpoint	18/344	197/17913	5.03E-08	4.94E-06	4.48E-06	BRIP1/BUB1/CCNB1/CDC25C/CDC45/CDK1/CENPF/DONSON/DTL/FEM1B/HORMAD1/KNTC1/MAD2L1/RBL2/TEX14/TIPIN/TTK/ZWILCH	18
blue	BP	GO:0008608	attachment of spindle microtubules to kinetochore	8/344	29/17913	5.15E-08	4.94E-06	4.48E-06	AURKC/BUB3/CCNB1/KIF2C/NEK2/RACGAP1/SPAG5/TEX14	8
blue	BP	GO:0048515	spermatid differentiation	15/344	138/17913	6.77E-08	6.31E-06	5.73E-06	ADAD1/BRIP1/DDX25/DMRTC2/DPY19L2/HIST1H2BA/HSPA2/MEI1/PIWIL1/RNF17/SRPK1/SYCP3/TBPL1/TCP11/UBE2J1	15
blue	BP	GO:0050000	chromosome localization	11/344	72/17913	1.19E-07	1.05E-05	9.50E-06	CCDC155/CCNB1/CDCA5/CDCA8/CENPF/DLGAP5/KIF18A/KIF2C/MEI1/SPAG5/VPS4B	11
blue	BP	GO:0051303	establishment of chromosome localization	11/344	72/17913	1.19E-07	1.05E-05	9.50E-06	CCDC155/CCNB1/CDCA5/CDCA8/CENPF/DLGAP5/KIF18A/KIF2C/MEI1/SPAG5/VPS4B	11
blue	BP	GO:0007052	mitotic spindle organization	12/344	95/17913	2.72E-07	2.34E-05	2.12E-05	AURKC/CCNB1/DRG1/GPSM2/POC1A/RACGAP1/SPC25/TACC3/TNKS/TTK/VPS4B/WDR62	12
blue	BP	GO:1902850	microtubule cytoskeleton organization involved in mitosis	13/344	116/17913	3.58E-07	3.00E-05	2.72E-05	AURKC/CCNB1/DRG1/GPSM2/MAD2L1/POC1A/RACGAP1/SPC25/TACC3/TNKS/TTK/VPS4B/WDR62	13
blue	BP	GO:0010389	regulation of G2/M transition of mitotic cell cycle	16/344	185/17913	5.92E-07	4.85E-05	4.39E-05	CCNB1/CCNB3/CDK1/CENPF/CEP76/CNTRL/DONSON/DTL/HMMR/HSPA2/NEDD1/NEK2/PLK4/PSMA8/TUBB4B/VPS4B	16
blue	BP	GO:0051304	chromosome separation	10/344	68/17913	6.48E-07	5.18E-05	4.70E-05	CCNB1/CENPF/CSNK2A2/DLGAP5/MAD2L1/MEIOB/NCAPH/TACC3/TEX14/TTK	10
blue	BP	GO:0033045	regulation of sister chromatid segregation	10/344	70/17913	8.55E-07	6.67E-05	6.05E-05	BUB1/CCNB1/CDCA5/CENPF/DLGAP5/MAD2L1/TACC3/TEX14/TNKS/TTK	10
blue	BP	GO:0006323	DNA packaging	16/344	194/17913	1.12E-06	8.53E-05	7.73E-05	CCNB1/CDCA5/CDK1/CENPU/HIST1H2BA/HIST1H3C/HIST1H3G/NCAPG/NCAPH/OIP5/PIWIL1/SMC2/SMCHD1/SRPK1/SYCP3/TOP2A	16
blue	BP	GO:0007289	spermatid nucleus differentiation	6/344	20/17913	1.48E-06	0.000110614	0.000100307	DMRTC2/HIST1H2BA/PIWIL1/SRPK1/SYCP3/TBPL1	6
blue	BP	GO:1902749	regulation of cell cycle G2/M phase transition	16/344	202/17913	1.91E-06	0.000139093	0.000126133	CCNB1/CCNB3/CDK1/CENPF/CEP76/CNTRL/DONSON/DTL/HMMR/HSPA2/NEDD1/NEK2/PLK4/PSMA8/TUBB4B/VPS4B	16
blue	BP	GO:0030261	chromosome condensation	7/344	32/17913	2.02E-06	0.000144114	0.000130686	CCNB1/CDCA5/CDK1/NCAPG/NCAPH/SMC2/TOP2A	7
blue	BP	GO:0090068	positive regulation of cell cycle process	19/344	283/17913	2.53E-06	0.000177002	0.00016051	AURKC/CCNB1/CDC25C/CDCA5/CDK1/DAZL/DLGAP5/DTL/EZH2/GPSM2/HSPA2/IGF1/MAD2L1/PLK4/POC1A/RACGAP1/RBL2/SPAG5/VPS4B	19
blue	BP	GO:0048477	oogenesis	10/344	84/17913	4.69E-06	0.000321226	0.000291296	ASPM/AURKC/CCDC155/CCDC36/CCNB1/DAZL/HEXB/HORMAD1/IGF1/MCMDC2	10
blue	BP	GO:0007093	mitotic cell cycle checkpoint	13/344	147/17913	5.31E-06	0.000356525	0.000323306	BUB1/CCNB1/CDC25C/CDK1/CENPF/DONSON/KNTC1/MAD2L1/RBL2/TEX14/TIPIN/TTK/ZWILCH	13
blue	BP	GO:1905818	regulation of chromosome separation	8/344	52/17913	6.14E-06	0.00040444	0.000366756	CCNB1/CENPF/CSNK2A2/DLGAP5/MAD2L1/TACC3/TEX14/TTK	8
blue	BP	GO:0045930	negative regulation of mitotic cell cycle	19/344	308/17913	8.61E-06	0.000555782	0.000503997	BUB1/CCNB1/CDC25C/CDK1/CDKN2D/CENPF/DONSON/EZH2/GPNMB/KNTC1/MAD2L1/PSMA8/RBL2/TEX14/TIPIN/TNKS/TTK/WEE1/ZWILCH	19
blue	BP	GO:0051225	spindle assembly	10/344	90/17913	8.77E-06	0.000555782	0.000503997	ASPM/AURKC/CCDC155/DRG1/GPSM2/NEK2/RACGAP1/SPAG5/TNKS/VPS4B	10
blue	BP	GO:0051310	metaphase plate congression	8/344	55/17913	9.46E-06	0.000587832	0.000533061	CCNB1/CDCA5/CDCA8/CENPF/KIF18A/KIF2C/SPAG5/VPS4B	8
blue	BP	GO:0045787	positive regulation of cell cycle	21/344	373/17913	1.18E-05	0.000721506	0.000654279	AURKC/CCNB1/CDC25C/CDCA5/CDK1/CKS2/DAZL/DLGAP5/DTL/EZH2/GPSM2/HSPA2/IGF1/MAD2L1/PLK4/POC1A/RACGAP1/RBL2/SPAG5/SRPK2/VPS4B	21
blue	BP	GO:0033047	regulation of mitotic sister chromatid segregation	8/344	57/17913	1.24E-05	0.000744042	0.000674716	CCNB1/CENPF/DLGAP5/MAD2L1/TACC3/TEX14/TNKS/TTK	8
blue	BP	GO:0006997	nucleus organization	11/344	118/17913	1.71E-05	0.001008471	0.000914506	CCNB1/CCNB2/CDK1/DMRTC2/HIST1H2BA/PIWIL1/SRPK1/SRPK2/SYCP3/TBPL1/VPS4B	11
blue	BP	GO:0007143	female meiotic nuclear division	6/344	30/17913	1.93E-05	0.001117878	0.001013719	DAZL/MEIOB/NCAPH/SYCP2/TOP2A/TTK	6
blue	BP	GO:0007091	metaphase/anaphase transition of mitotic cell cycle	7/344	47/17913	2.94E-05	0.001647327	0.001493837	CCNB1/CENPF/DLGAP5/MAD2L1/TACC3/TEX14/TTK	7
blue	BP	GO:0010965	regulation of mitotic sister chromatid separation	7/344	47/17913	2.94E-05	0.001647327	0.001493837	CCNB1/CENPF/DLGAP5/MAD2L1/TACC3/TEX14/TTK	7
blue	BP	GO:0043046	DNA methylation involved in gamete generation	5/344	20/17913	3.10E-05	0.001707255	0.001548181	ASZ1/DDX4/FKBP6/MAEL/MOV10L1	5
blue	BP	GO:0044784	metaphase/anaphase transition of cell cycle	7/344	49/17913	3.89E-05	0.002069915	0.00187705	CCNB1/CENPF/DLGAP5/MAD2L1/TACC3/TEX14/TTK	7
blue	BP	GO:0051306	mitotic sister chromatid separation	7/344	49/17913	3.89E-05	0.002069915	0.00187705	CCNB1/CENPF/DLGAP5/MAD2L1/TACC3/TEX14/TTK	7
blue	BP	GO:0010948	negative regulation of cell cycle process	19/344	344/17913	4.00E-05	0.002069915	0.00187705	CCNB1/CDC25C/CDK1/CDKN2D/CENPF/DONSON/DTL/EZH2/GPNMB/HORMAD1/MAD2L1/NEK2/PSMA8/RAD51/RBL2/TEX14/TNKS/TTK/WEE1	19
blue	BP	GO:0070193	synaptonemal complex organization	5/344	21/17913	4.01E-05	0.002069915	0.00187705	HORMAD1/HSPA2/MCMDC2/STAG3/SYCP2	5
blue	BP	GO:0033048	negative regulation of mitotic sister chromatid segregation	6/344	35/17913	4.87E-05	0.002476766	0.002245992	CCNB1/CENPF/MAD2L1/TEX14/TNKS/TTK	6
blue	BP	GO:0051784	negative regulation of nuclear division	7/344	52/17913	5.77E-05	0.002849393	0.0025839	CCNB1/CENPF/HORMAD1/MAD2L1/TEX14/TNKS/TTK	7
blue	BP	GO:0035092	sperm chromatin condensation	4/344	12/17913	5.86E-05	0.002849393	0.0025839	HIST1H2BA/PIWIL1/SRPK1/SYCP3	4
blue	BP	GO:0051988	regulation of attachment of spindle microtubules to kinetochore	4/344	12/17913	5.86E-05	0.002849393	0.0025839	CCNB1/NEK2/RACGAP1/SPAG5	4
blue	BP	GO:0033046	negative regulation of sister chromatid segregation	6/344	37/17913	6.75E-05	0.003238286	0.002936558	CCNB1/CENPF/MAD2L1/TEX14/TNKS/TTK	6
blue	BP	GO:0051985	negative regulation of chromosome segregation	6/344	38/17913	7.89E-05	0.003671664	0.003329556	CCNB1/CENPF/MAD2L1/TEX14/TNKS/TTK	6
blue	BP	GO:0006310	DNA recombination	15/344	244/17913	7.93E-05	0.003671664	0.003329556	BRIP1/CCDC155/CCDC36/CNTD1/EID3/KDM4D/KPNA2/MCMDC2/MEIOB/PSMC3IP/RAD51/RAD54L/RNF168/SMCHD1/WDR48	15
blue	BP	GO:0010971	positive regulation of G2/M transition of mitotic cell cycle	5/344	24/17913	7.98E-05	0.003671664	0.003329556	CCNB1/CDK1/DTL/HSPA2/VPS4B	5
blue	BP	GO:0070507	regulation of microtubule cytoskeleton organization	12/344	170/17913	0.000112674	0.005111458	0.004635197	CEP76/DRG1/GPSM2/KIF18A/NEK2/PLK4/POC1A/PRKAA1/SKA3/SPAG5/TACC3/VPS4B	12
blue	BP	GO:0007080	mitotic metaphase plate congression	6/344	41/17913	0.000122433	0.005480089	0.00496948	CCNB1/CDCA5/CDCA8/KIF18A/KIF2C/VPS4B	6
blue	BP	GO:1901988	negative regulation of cell cycle phase transition	15/344	254/17913	0.000124141	0.005483454	0.004972531	CCNB1/CDC25C/CDK1/CDKN2D/CENPF/DONSON/DTL/EZH2/GPNMB/MAD2L1/PSMA8/RBL2/TEX14/TTK/WEE1	15
blue	BP	GO:1902751	positive regulation of cell cycle G2/M phase transition	5/344	27/17913	0.000144644	0.006306102	0.005718529	CCNB1/CDK1/DTL/HSPA2/VPS4B	5
blue	BP	GO:0007076	mitotic chromosome condensation	4/344	15/17913	0.000154293	0.006640548	0.006021813	CDCA5/NCAPG/NCAPH/SMC2	4
blue	BP	GO:0006260	DNA replication	15/344	260/17913	0.000160484	0.006819561	0.006184146	BRIP1/CCDC88A/CDC45/CDK1/DBF4/DONSON/DTL/MCM4/MCMDC2/RAD51/RAD9B/RECQL4/RFC4/TIPIN/TOPBP1	15
blue	BP	GO:0030071	regulation of mitotic metaphase/anaphase transition	6/344	44/17913	0.000183135	0.007684797	0.006968764	CCNB1/CENPF/DLGAP5/MAD2L1/TEX14/TTK	6
blue	BP	GO:0072331	signal transduction by p53 class mediator	15/344	264/17913	0.000189556	0.007760803	0.007037688	BRIP1/CCNB1/CDC25C/CDK1/CSNK2A2/JMY/MAGEA2B/MARCH7/PPP1R13B/PRKAA1/RAD9B/RBL2/RFC4/TAF9/TOPBP1	15
blue	BP	GO:1901991	negative regulation of mitotic cell cycle phase transition	14/344	235/17913	0.00018957	0.007760803	0.007037688	CCNB1/CDC25C/CDK1/CDKN2D/CENPF/DONSON/EZH2/GPNMB/MAD2L1/PSMA8/RBL2/TEX14/TTK/WEE1	14
blue	BP	GO:0045839	negative regulation of mitotic nuclear division	6/344	45/17913	0.000207932	0.008409961	0.00762636	CCNB1/CENPF/MAD2L1/TEX14/TNKS/TTK	6
blue	BP	GO:1902099	regulation of metaphase/anaphase transition of cell cycle	6/344	46/17913	0.0002353	0.009290858	0.008425179	CCNB1/CENPF/DLGAP5/MAD2L1/TEX14/TTK	6
blue	BP	GO:0007094	mitotic spindle assembly checkpoint	5/344	30/17913	0.000243549	0.009290858	0.008425179	CCNB1/CENPF/MAD2L1/TEX14/TTK	5
blue	BP	GO:0031577	spindle checkpoint	5/344	30/17913	0.000243549	0.009290858	0.008425179	CCNB1/CENPF/MAD2L1/TEX14/TTK	5
blue	BP	GO:0071173	spindle assembly checkpoint	5/344	30/17913	0.000243549	0.009290858	0.008425179	CCNB1/CENPF/MAD2L1/TEX14/TTK	5
blue	BP	GO:0071174	mitotic spindle checkpoint	5/344	30/17913	0.000243549	0.009290858	0.008425179	CCNB1/CENPF/MAD2L1/TEX14/TTK	5
blue	BP	GO:0007130	synaptonemal complex assembly	4/344	18/17913	0.000330478	0.012303056	0.011156715	HORMAD1/MCMDC2/STAG3/SYCP2	4
blue	BP	GO:0045841	negative regulation of mitotic metaphase/anaphase transition	5/344	32/17913	0.000333506	0.012303056	0.011156715	CCNB1/CENPF/MAD2L1/TEX14/TTK	5
blue	BP	GO:2000816	negative regulation of mitotic sister chromatid separation	5/344	32/17913	0.000333506	0.012303056	0.011156715	CCNB1/CENPF/MAD2L1/TEX14/TTK	5
blue	BP	GO:0033044	regulation of chromosome organization	16/344	311/17913	0.000358647	0.013086717	0.011867358	BUB1/CCNB1/CCT2/CDCA5/CENPF/DLGAP5/DMRTC2/KDM4D/MAD2L1/NEK2/TACC3/TEX14/TNKS/TOP2A/TTK/USP7	16
blue	BP	GO:0007062	sister chromatid cohesion	6/344	50/17913	0.000374296	0.013510868	0.012251989	BUB1/CDCA5/HORMAD1/HORMAD2/SMC1B/TNKS	6
blue	BP	GO:1902100	negative regulation of metaphase/anaphase transition of cell cycle	5/344	33/17913	0.000386932	0.013672945	0.012398965	CCNB1/CENPF/MAD2L1/TEX14/TTK	5
blue	BP	GO:1905819	negative regulation of chromosome separation	5/344	33/17913	0.000386932	0.013672945	0.012398965	CCNB1/CENPF/MAD2L1/TEX14/TTK	5
blue	BP	GO:0031570	DNA integrity checkpoint	10/344	141/17913	0.000400068	0.013989882	0.012686371	BRIP1/CCNB1/CDC25C/CDC45/CDK1/DONSON/DTL/FEM1B/RBL2/TIPIN	10
blue	BP	GO:0007131	reciprocal meiotic recombination	5/344	34/17913	0.000446574	0.015455157	0.014015118	BRIP1/CNTD1/MCMDC2/MEIOB/PSMC3IP	5
blue	BP	GO:0009566	fertilization	11/344	170/17913	0.000456536	0.015638683	0.014181544	CCT2/CDK1/FUT10/HEXB/MAEL/MEIOB/SPESP1/SYCP2/TEX101/WDR48/ZPBP	11
blue	BP	GO:0032886	regulation of microtubule-based process	12/344	199/17913	0.000482772	0.016370371	0.014845057	CEP76/DRG1/GPSM2/KIF18A/NEK2/PLK4/POC1A/PRKAA1/SKA3/SPAG5/TACC3/VPS4B	12
blue	BP	GO:0035825	homologous recombination	5/344	35/17913	0.000512888	0.017217642	0.015613383	BRIP1/CNTD1/MCMDC2/MEIOB/PSMC3IP	5
blue	BP	GO:0019886	antigen processing and presentation of exogenous peptide antigen via MHC class II	8/344	97/17913	0.000558687	0.018387366	0.016674118	HLA-DMB/HLA-DPB1/HLA-DQB1/HLA-DRB3/KIF15/KIF18A/KIF2C/RACGAP1	8
blue	BP	GO:1901989	positive regulation of cell cycle phase transition	8/344	97/17913	0.000558687	0.018387366	0.016674118	CCNB1/CDCA5/CDK1/DLGAP5/DTL/EZH2/HSPA2/VPS4B	8
blue	BP	GO:2000516	positive regulation of CD4-positive	alpha-beta T cell activation	5/344	36/17913	0.000586338	0.019110064	0.017329479	ANXA1/IL23A/MALT1/PRKCZ/TGFBR2	5
blue	BP	GO:0042098	T cell proliferation	11/344	177/17913	0.000640609	0.020678124	0.018751434	ANXA1/GPNMB/HLA-DMB/HLA-DPB1/IGF1/IL23A/ITCH/MALT1/MARCH7/PRDX2/TGFBR2	11
blue	BP	GO:0002495	antigen processing and presentation of peptide antigen via MHC class II	8/344	100/17913	0.00068458	0.021887013	0.019847684	HLA-DMB/HLA-DPB1/HLA-DQB1/HLA-DRB3/KIF15/KIF18A/KIF2C/RACGAP1	8
blue	BP	GO:0002504	antigen processing and presentation of peptide or polysaccharide antigen via MHC class II	8/344	101/17913	0.000731288	0.023159751	0.021001835	HLA-DMB/HLA-DPB1/HLA-DQB1/HLA-DRB3/KIF15/KIF18A/KIF2C/RACGAP1	8
blue	BP	GO:0045624	positive regulation of T-helper cell differentiation	4/344	22/17913	0.000743539	0.023327669	0.021154107	ANXA1/IL23A/MALT1/PRKCZ	4
blue	BP	GO:0046607	positive regulation of centrosome cycle	3/344	10/17913	0.000762125	0.02368937	0.021482106	PLK4/POC1A/VPS4B	3
blue	BP	GO:0006302	double-strand break repair	12/344	211/17913	0.000810623	0.024965701	0.022639514	BRIP1/CCDC155/CDCA5/KDM4D/MCMDC2/MEIOB/RAD51/RAD54L/RNF168/SMCHD1/TDP1/WDR48	12
blue	BP	GO:1903902	positive regulation of viral life cycle	6/344	59/17913	0.000918494	0.027659989	0.025082762	FKBP6/KPNA2/SRPK1/SRPK2/TOP2A/VPS4B	6
blue	BP	GO:0050863	regulation of T cell activation	15/344	307/17913	0.000922083	0.027659989	0.025082762	ANXA1/FANCA/GPNMB/GSN/HLA-DMB/HLA-DPB1/IGF1/IL23A/ITCH/MALT1/MARCH7/PRDX2/PRKCZ/TGFBR2/TNFRSF14	15
blue	BP	GO:1902115	regulation of organelle assembly	11/344	185/17913	0.000922824	0.027659989	0.025082762	CCDC88A/CEP76/DRG1/GPSM2/GSN/IFT88/PLK4/PRKAA1/SPAG5/UBQLN2/VPS4B	11
blue	BP	GO:0034502	protein localization to chromosome	7/344	82/17913	0.001003406	0.029547656	0.026794544	BUB3/CCT2/CDCA5/CDK1/EZH2/TNKS/TTK	7
blue	BP	GO:1901992	positive regulation of mitotic cell cycle phase transition	7/344	82/17913	0.001003406	0.029547656	0.026794544	CCNB1/CDCA5/CDK1/DLGAP5/DTL/HSPA2/VPS4B	7
blue	BP	GO:0031442	positive regulation of mRNA 3'-end processing	3/344	11/17913	0.001033055	0.029896247	0.027110655	CCNB1/NCBP2/NUDT21	3
blue	BP	GO:0035404	histone-serine phosphorylation	3/344	11/17913	0.001033055	0.029896247	0.027110655	AURKC/CCNB1/PRKAA1	3
blue	BP	GO:0051445	regulation of meiotic cell cycle	5/344	41/17913	0.001077708	0.030499763	0.027657939	ASPM/CCDC36/DAZL/HORMAD1/TTK	5
blue	BP	GO:0090224	regulation of spindle organization	5/344	41/17913	0.001077708	0.030499763	0.027657939	DRG1/GPSM2/SPAG5/TACC3/VPS4B	5
blue	BP	GO:0000077	DNA damage checkpoint	9/344	133/17913	0.001081165	0.030499763	0.027657939	BRIP1/CCNB1/CDC25C/CDK1/DONSON/DTL/FEM1B/RBL2/TIPIN	9
blue	BP	GO:0051656	establishment of organelle localization	19/344	448/17913	0.001123093	0.031418523	0.028491092	AREG/CCDC155/CCNB1/CDCA5/CDCA8/CENPF/DLGAP5/FYCO1/GPSM2/IL13RA2/KIF18A/KIF2C/KLHL12/MAD2L1/MEI1/PRKCZ/S100A13/SPAG5/VPS4B	19
blue	BP	GO:0000724	double-strand break repair via homologous recombination	8/344	108/17913	0.001134834	0.031484609	0.028551021	CCDC155/KDM4D/MCMDC2/MEIOB/RAD51/RAD54L/SMCHD1/WDR48	8
blue	BP	GO:0000725	recombinational repair	8/344	109/17913	0.001204694	0.033148824	0.030060173	CCDC155/KDM4D/MCMDC2/MEIOB/RAD51/RAD54L/SMCHD1/WDR48	8
blue	BP	GO:0032392	DNA geometric change	7/344	86/17913	0.001328727	0.036264529	0.03288557	BRIP1/CDC45/MCM4/RAD51/RAD54L/RECQL4/TOP2A	7
blue	BP	GO:0007077	mitotic nuclear envelope disassembly	3/344	12/17913	0.001357884	0.036467335	0.03306948	CCNB1/CCNB2/CDK1	3
blue	BP	GO:0072520	seminiferous tubule development	3/344	12/17913	0.001357884	0.036467335	0.03306948	BRIP1/KIF18A/WDR48	3
blue	BP	GO:0032200	telomere organization	10/344	167/17913	0.001478917	0.03940258	0.035731232	CCT2/DOT1L/HIST1H3C/HIST1H3G/NEK2/RAD51/RECQL4/RFC4/TNKS/USP7	10
blue	BP	GO:0019058	viral life cycle	15/344	324/17913	0.00157501	0.041632349	0.037753243	CDK1/CTSB/FKBP6/GSN/IFITM1/ITCH/KPNA2/NUP88/SRPK1/SRPK2/TNFRSF14/TOP2A/TRIM13/USP6NL/VPS4B	15
blue	BP	GO:0044728	DNA methylation or demethylation	7/344	89/17913	0.001622721	0.042335755	0.038391109	ASZ1/DDX4/EZH2/FKBP6/MAEL/MOV10L1/USP7	7
blue	BP	GO:0140056	organelle localization by membrane tethering	9/344	141/17913	0.001626843	0.042335755	0.038391109	BVES/CDK1/CEP76/CNTRL/EXOC5/NEDD1/NEK2/PLK4/TUBB4B	9
blue	BP	GO:0040020	regulation of meiotic nuclear division	4/344	27/17913	0.001654045	0.042386492	0.038437118	CCDC36/DAZL/HORMAD1/TTK	4
blue	BP	GO:0090169	regulation of spindle assembly	4/344	27/17913	0.001654045	0.042386492	0.038437118	DRG1/GPSM2/SPAG5/VPS4B	4
blue	BP	GO:1903051	negative regulation of proteolysis involved in cellular protein catabolic process	6/344	67/17913	0.001789807	0.045518045	0.041276888	CSNK2A2/MARCH7/PBK/TAF9/UBE2J1/USP7	6
blue	BP	GO:0010212	response to ionizing radiation	9/344	144/17913	0.001880992	0.047477364	0.043053646	CRYAB/KDM4D/LZIC/PRKAA1/RAD51/RAD54L/RNF168/TOPBP1/TRIM13	9
blue	CC	GO:0000793	condensed chromosome	34/348	199/18678	4.82E-23	1.99E-20	1.70E-20	AURKC/BUB1/BUB3/CCDC155/CCDC36/CCNB1/CDCA5/CENPF/CENPU/EID3/FKBP6/HORMAD1/HORMAD2/HSPA2/KIF2C/KNTC1/MAD2L1/NCAPG/NCAPH/NEK2/RAD51/RANGAP1/SKA3/SMC1B/SMC2/SPAG5/SPC25/STAG3/SYCP2/SYCP3/TEX14/TOP2A/TOPBP1/ZWILCH	34
blue	CC	GO:0098687	chromosomal region	38/348	337/18678	4.27E-19	8.80E-17	7.51E-17	BUB1/BUB3/CCDC155/CCNB1/CDCA5/CDCA8/CDK1/CENPF/CENPU/DOT1L/EID3/EZH2/HIST1H2AA/HIST1H2BA/KDM4D/KIF18A/KIF2C/KNTC1/MAD2L1/MCM4/NCAPG/NEK2/NUF2/OIP5/RAD51/RANGAP1/RECQL4/SKA3/SMC1B/SMCHD1/SPAG5/SPC25/STAG3/SYCP3/TEX14/TNKS/TTK/ZWILCH	38
blue	CC	GO:0000775	chromosome	centromeric region	25/348	185/18678	9.16E-15	1.26E-12	1.07E-12	BUB1/BUB3/CCNB1/CDCA5/CDCA8/CENPF/CENPU/KDM4D/KIF18A/KIF2C/KNTC1/MAD2L1/NCAPG/NEK2/NUF2/RANGAP1/SKA3/SMC1B/SPAG5/SPC25/STAG3/SYCP3/TEX14/TTK/ZWILCH	25
blue	CC	GO:0005819	spindle	30/348	326/18678	6.09E-13	6.27E-11	5.35E-11	AGBL5/ASPM/AURKC/CCDC155/CCNB1/CDK1/CENPF/CEP170/DLGAP5/GPSM2/HSPA2/KATNA1/KATNAL1/KIF15/KIF18A/KIF20A/KNTC1/MAD2L1/NEK2/POC1A/RACGAP1/RANGAP1/SKA3/SPAG5/TACC3/TNKS/TOPBP1/TTK/VPS4B/WDR62	30
blue	CC	GO:0000794	condensed nuclear chromosome	15/348	75/18678	6.95E-12	5.73E-10	4.89E-10	BUB1/CCDC155/CCDC36/CCNB1/FKBP6/HORMAD1/HORMAD2/HSPA2/NEK2/RAD51/SMC1B/STAG3/SYCP2/SYCP3/TOPBP1	15
blue	CC	GO:0000776	kinetochore	18/348	131/18678	4.15E-11	2.85E-09	2.43E-09	BUB1/BUB3/CCNB1/CENPF/CENPU/KIF18A/KIF2C/KNTC1/MAD2L1/NEK2/NUF2/RANGAP1/SKA3/SPAG5/SPC25/TEX14/TTK/ZWILCH	18
blue	CC	GO:0000779	condensed chromosome	centromeric region	16/348	110/18678	2.14E-10	1.26E-08	1.07E-08	BUB1/BUB3/CCNB1/CENPF/CENPU/KIF2C/KNTC1/MAD2L1/NCAPG/NEK2/RANGAP1/SKA3/SPAG5/SPC25/TEX14/ZWILCH	16
blue	CC	GO:0000795	synaptonemal complex	10/348	34/18678	3.91E-10	1.79E-08	1.53E-08	CCDC155/FKBP6/HORMAD1/HORMAD2/HSPA2/RAD51/SMC1B/STAG3/SYCP2/SYCP3	10
blue	CC	GO:0099086	synaptonemal structure	10/348	34/18678	3.91E-10	1.79E-08	1.53E-08	CCDC155/FKBP6/HORMAD1/HORMAD2/HSPA2/RAD51/SMC1B/STAG3/SYCP2/SYCP3	10
blue	CC	GO:0000922	spindle pole	18/348	152/18678	5.04E-10	1.90E-08	1.62E-08	ASPM/CCDC155/CCNB1/CENPF/DLGAP5/GPSM2/KATNA1/KATNAL1/KNTC1/MAD2L1/NEK2/POC1A/SPAG5/TACC3/TNKS/TOPBP1/VPS4B/WDR62	18
blue	CC	GO:0000777	condensed chromosome kinetochore	15/348	100/18678	5.07E-10	1.90E-08	1.62E-08	BUB1/BUB3/CCNB1/CENPF/CENPU/KIF2C/KNTC1/MAD2L1/NEK2/RANGAP1/SKA3/SPAG5/SPC25/TEX14/ZWILCH	15
blue	CC	GO:0005813	centrosome	29/348	473/18678	2.15E-08	7.39E-07	6.31E-07	ASPM/CCNB1/CCNB2/CDC45/CDK1/CENPF/CEP170/CEP76/CNTRL/DLGAP5/DTL/GPSM2/HMMR/HYLS1/IFT88/KATNA1/KATNAL1/KIF15/NEDD1/NEK2/NUDT21/PLK4/POC1A/RILPL2/SORBS1/SPAG5/TNKS/VPS4B/WDR62	29
blue	CC	GO:0043186	P granule	6/348	14/18678	1.06E-07	2.91E-06	2.49E-06	ASZ1/DDX4/HENMT1/MAEL/MOV10L1/PIWIL1	6
blue	CC	GO:0045495	pole plasm	6/348	14/18678	1.06E-07	2.91E-06	2.49E-06	ASZ1/DDX4/HENMT1/MAEL/MOV10L1/PIWIL1	6
blue	CC	GO:0060293	germ plasm	6/348	14/18678	1.06E-07	2.91E-06	2.49E-06	ASZ1/DDX4/HENMT1/MAEL/MOV10L1/PIWIL1	6
blue	CC	GO:0030496	midbody	16/348	171/18678	1.36E-07	3.49E-06	2.98E-06	AGBL5/ANLN/ASPM/AURKC/CDCA8/CDK1/CENPF/CNTRL/EXOC5/KATNA1/KIF20A/NEK2/RACGAP1/SPAG5/TEX14/VPS4B	16
blue	CC	GO:0072686	mitotic spindle	11/348	97/18678	1.91E-06	4.63E-05	3.95E-05	AGBL5/ASPM/CDK1/GPSM2/KATNA1/MAD2L1/RACGAP1/RANGAP1/SPAG5/TACC3/TNKS	11
blue	CC	GO:0044454	nuclear chromosome part	25/348	469/18678	2.71E-06	6.20E-05	5.29E-05	BUB1/CCDC155/CCNB1/CDCA5/CDK1/EZH2/FKBP6/HIST1H2AA/HIST1H2BA/HIST1H3C/HIST1H3G/HORMAD1/HORMAD2/HSPA2/MCM4/RAD51/SMC1B/SMCHD1/STAG3/SYCP2/SYCP3/TIPIN/TNKS/UHRF1/YEATS4	25
blue	CC	GO:0000800	lateral element	5/348	14/18678	3.80E-06	8.25E-05	7.04E-05	CCDC155/RAD51/SMC1B/SYCP2/SYCP3	5
blue	CC	GO:0000781	chromosome	telomeric region	12/348	156/18678	3.69E-05	0.00075984	0.000648407	CCDC155/CDK1/DOT1L/EID3/EZH2/HIST1H2AA/HIST1H2BA/MCM4/RAD51/RECQL4/SMCHD1/TNKS	12
blue	CC	GO:0000940	condensed chromosome outer kinetochore	4/348	12/18678	5.21E-05	0.001021947	0.000872075	BUB1/CCNB1/CENPF/SKA3	4
blue	CC	GO:0001741	XY body	4/348	13/18678	7.41E-05	0.001328016	0.001133258	DMRTC2/MAEL/PBX4/PLK4	4
blue	CC	GO:0033391	chromatoid body	4/348	13/18678	7.41E-05	0.001328016	0.001133258	DDX25/MAEL/PIWIL1/TDRD7	4
blue	CC	GO:0097431	mitotic spindle pole	5/348	26/18678	0.000103975	0.001784909	0.001523147	ASPM/GPSM2/KATNA1/SPAG5/TNKS	5
blue	CC	GO:0042613	MHC class II protein complex	4/348	16/18678	0.000180539	0.002975277	0.002538944	HLA-DMB/HLA-DPB1/HLA-DQB1/HLA-DRB3	4
blue	CC	GO:0000803	sex chromosome	5/348	30/18678	0.000211897	0.003357748	0.002865324	DMRTC2/MAEL/PBX4/PLK4/SMCHD1	5
blue	CC	GO:0044815	DNA packaging complex	9/348	113/18678	0.000265932	0.004057922	0.003462816	HIST1H2AA/HIST1H2AD/HIST1H2AH/HIST1H2BA/HIST1H3C/HIST1H3G/NCAPG/NCAPH/SMC2	9
blue	CC	GO:0005874	microtubule	17/348	357/18678	0.00041033	0.006037709	0.00515226	ASPM/CCT2/CDK1/CEP170/KATNA1/KATNAL1/KIF18A/KIF2C/KNTC1/NEK2/RACGAP1/RADIL/SKA3/SPAG5/TPGS2/TUBA3D/TUBB4B	17
blue	CC	GO:0001669	acrosomal vesicle	8/348	103/18678	0.000685342	0.009587823	0.00818174	CSNK2A2/HEXB/RACGAP1/SPAG9/STK31/TCP11/TEX101/ZPBP	8
blue	CC	GO:0072687	meiotic spindle	3/348	10/18678	0.000698142	0.009587823	0.00818174	ASPM/CCDC155/HSPA2	3
blue	CC	GO:0005643	nuclear pore	6/348	59/18678	0.000786067	0.010447089	0.008914992	MAD2L1/NUP88/RANBP17/RANGAP1/TNKS/XPO7	6
blue	CC	GO:0005635	nuclear envelope	18/348	420/18678	0.000959291	0.012350877	0.010539583	AGPAT3/AGPAT5/AKIRIN1/BRIP1/CCDC155/CENPF/DTL/GRK5/HOXA7/ITPR1/MAD2L1/NUP88/PRKCZ/RANBP17/RANGAP1/TNKS/XPO7/YEATS4	18
blue	CC	GO:0042611	MHC protein complex	4/348	25/18678	0.001099298	0.013724572	0.011711821	HLA-DMB/HLA-DPB1/HLA-DQB1/HLA-DRB3	4
blue	CC	GO:0008278	cohesin complex	3/348	12/18678	0.001244943	0.015085779	0.012873404	CDCA5/SMC1B/STAG3	3
blue	CC	GO:0044450	microtubule organizing center part	10/348	170/18678	0.001353542	0.015933127	0.013596485	CCDC88A/CEP170/CEP76/IFT88/PLK4/POC1A/SPAG5/TNKS/TOP2A/WDR62	10
blue	CC	GO:0005814	centriole	8/348	124/18678	0.00226825	0.025958864	0.022151918	CCDC88A/CEP170/CEP76/IFT88/PLK4/POC1A/TOP2A/WDR62	8
blue	CC	GO:0001673	male germ cell nucleus	3/348	15/18678	0.002470166	0.027505633	0.023471848	HSPA2/TCFL5/TOPBP1	3
blue	CC	GO:0000785	chromatin	19/348	500/18678	0.002776398	0.030102001	0.025687451	CDCA5/CENPF/CSNK2A2/ELL/EZH2/HIST1H2AA/HIST1H2AD/HIST1H2AH/HIST1H2BA/HIST1H3C/HIST1H3G/KDM4D/MAEL/OIP5/PSIP1/RAD51/TIPIN/UHRF1/YEATS4	19
blue	CC	GO:0012507	ER to Golgi transport vesicle membrane	5/348	55/18678	0.003539157	0.03738802	0.031904953	AREG/HLA-DPB1/HLA-DQB1/HLA-DRB3/KLHL12	5
blue	MF	GO:0008022	protein C-terminus binding	13/345	186/16969	0.000114738	0.036484285	0.03476202	CENPF/FN1/GPSM2/HSPB7/MAD2L1/PRKAA1/RAD51/SIAH1/TOP2A/TOPBP1/USP7/VPS4B/YEATS4	13
blue	MF	GO:0016887	ATPase activity	16/345	280/16969	0.000207726	0.036484285	0.03476202	ATAD2/BRIP1/DDX25/DDX4/DDX43/KATNA1/KATNAL1/KIF18A/MCM4/MOV10L1/RAD51/RECQL4/RFC4/SMCHD1/TOP2A/VPS4B	16
blue	MF	GO:0008536	Ran GTPase binding	5/345	28/16969	0.000225676	0.036484285	0.03476202	CSE1L/RANBP17/RANBP9/RANGAP1/XPO7	5
red	BP	GO:0007286	spermatid development	29/424	132/17913	3.76E-20	1.17E-16	1.17E-16	ACRBP/CABYR/CAPZA3/CATSPER3/CATSPERD/CCDC136/CCDC42/CCDC63/FSCN3/GALNTL5/HOOK1/IQCF1/KLHL10/NME5/ODF2/PAFAH1B1/RFX2/ROPN1/ROPN1L/RSPH1/SPAG16/SPAG6/SPINK2/TNP1/TNP2/TSSK1B/TSSK2/TSSK6/TTC26	29
red	BP	GO:0048515	spermatid differentiation	29/424	138/17913	1.40E-19	2.18E-16	2.18E-16	ACRBP/CABYR/CAPZA3/CATSPER3/CATSPERD/CCDC136/CCDC42/CCDC63/FSCN3/GALNTL5/HOOK1/IQCF1/KLHL10/NME5/ODF2/PAFAH1B1/RFX2/ROPN1/ROPN1L/RSPH1/SPAG16/SPAG6/SPINK2/TNP1/TNP2/TSSK1B/TSSK2/TSSK6/TTC26	29
red	BP	GO:0044782	cilium organization	43/424	346/17913	3.82E-19	3.95E-16	3.95E-16	AKAP4/ARMC4/B9D1/BBS5/CCDC65/CCNO/CEP70/DCDC2/DNAAF1/DNAI2/DRC1/DYNLL2/DYNLRB2/DZIP1/FGFR1OP/FOXJ1/IFT22/IFT57/IQUB/KIAA0586/LRRC6/MAK/MNS1/NME5/NME8/ODF2/PAFAH1B1/PCM1/RAB3IP/RFX2/RFX3/ROPN1/RSPH1/SPAG16/SPATA6/TEKT2/TEKT3/TTBK2/TTC26/TTC30B/TUBA4A/UBXN10/ZMYND10	43
red	BP	GO:0060271	cilium assembly	42/424	335/17913	7.28E-19	5.65E-16	5.65E-16	AKAP4/ARMC4/B9D1/BBS5/CCDC65/CCNO/CEP70/DCDC2/DNAAF1/DNAI2/DRC1/DYNLL2/DYNLRB2/DZIP1/FGFR1OP/FOXJ1/IFT22/IFT57/IQUB/KIAA0586/LRRC6/MAK/MNS1/NME5/NME8/ODF2/PAFAH1B1/PCM1/RAB3IP/RFX2/RFX3/RSPH1/SPAG16/SPATA6/TEKT2/TEKT3/TTBK2/TTC26/TTC30B/TUBA4A/UBXN10/ZMYND10	42
red	BP	GO:0007338	single fertilization	28/424	140/17913	2.44E-18	1.52E-15	1.52E-15	ADAM2/ADAM20/ADAM30/AKAP3/AKAP4/ATP8B3/CATSPER2/CATSPER3/CATSPERD/CCDC136/CLGN/DKKL1/HSPA1L/IQCF1/LYZL4/PKDREJ/PLCZ1/PRSS37/SLC22A16/SLC9B1/SMCP/SPA17/SPACA3/SPACA7/SPAG8/SPAM1/TNP1/TRIM36	28
red	BP	GO:0009566	fertilization	30/424	170/17913	5.96E-18	3.08E-15	3.08E-15	ACRBP/ADAM2/ADAM20/ADAM30/AKAP3/AKAP4/ATP8B3/CATSPER2/CATSPER3/CATSPERD/CCDC136/CLGN/DKKL1/HSPA1L/IQCF1/KLHL10/LYZL4/PKDREJ/PLCZ1/PRSS37/SLC22A16/SLC9B1/SMCP/SPA17/SPACA3/SPACA7/SPAG8/SPAM1/TNP1/TRIM36	30
red	BP	GO:0007281	germ cell development	34/424	238/17913	3.16E-17	1.40E-14	1.40E-14	ACRBP/AURKA/CABYR/CAPZA3/CATSPER3/CATSPERD/CCDC136/CCDC42/CCDC63/DDX20/DZIP1/FSCN3/GALNTL5/HOOK1/IQCF1/KLHL10/NME5/ODF2/PAFAH1B1/PTN/RFX2/ROPN1/ROPN1L/RSPH1/SPAG16/SPAG6/SPINK2/TNP1/TNP2/TSSK1B/TSSK2/TSSK6/TTC26/YBX2	34
red	BP	GO:0022412	cellular process involved in reproduction in multicellular organism	38/424	326/17913	4.25E-16	1.65E-13	1.65E-13	ACRBP/ADAM2/AURKA/CABYR/CAPZA3/CATSPER3/CATSPERD/CCDC136/CCDC42/CCDC63/CCNA1/DDX20/DZIP1/FSCN3/GALNTL5/HOOK1/IQCF1/KLHL10/NME5/ODF2/PAFAH1B1/PTN/RFX2/ROPN1/ROPN1L/RSPH1/SPACA3/SPAG16/SPAG6/SPAM1/SPINK2/TNP1/TNP2/TSSK1B/TSSK2/TSSK6/TTC26/YBX2	38
red	BP	GO:0030317	flagellated sperm motility	16/424	77/17913	2.67E-11	8.30E-09	8.30E-09	AKAP4/CATSPER3/CATSPERD/DPCD/IQCF1/LRRC6/NME8/ROPN1/ROPN1L/SLC22A16/SLC9B1/SMCP/SPAG16/TEKT3/TNP1/WDR66	16
red	BP	GO:0097722	sperm motility	16/424	77/17913	2.67E-11	8.30E-09	8.30E-09	AKAP4/CATSPER3/CATSPERD/DPCD/IQCF1/LRRC6/NME8/ROPN1/ROPN1L/SLC22A16/SLC9B1/SMCP/SPAG16/TEKT3/TNP1/WDR66	16
red	BP	GO:0035036	sperm-egg recognition	13/424	49/17913	7.39E-11	2.08E-08	2.08E-08	ADAM2/ADAM20/ADAM30/ATP8B3/CATSPER2/CATSPER3/CATSPERD/CLGN/HSPA1L/PRSS37/SPA17/SPACA3/SPAM1	13
red	BP	GO:0003341	cilium movement	13/424	52/17913	1.67E-10	4.33E-08	4.33E-08	ADCY10/ARMC4/CABYR/CCDC65/DNAAF1/DNAI2/DPCD/LRRC6/NME5/RFX3/ROPN1L/SPA17/WDR66	13
red	BP	GO:0003351	epithelial cilium movement	9/424	21/17913	4.90E-10	1.17E-07	1.17E-07	ADCY10/CABYR/DNAAF1/DPCD/LRRC6/NME5/RFX3/ROPN1L/SPA17	9
red	BP	GO:0007018	microtubule-based movement	24/424	224/17913	7.42E-10	1.64E-07	1.64E-07	ADCY10/ARMC4/CABYR/CCDC65/DNAAF1/DNAI2/DPCD/DYNLL2/DYNLRB2/IFT22/IFT57/KIF2A/KIF2B/LRRC6/NME5/PAFAH1B1/PCM1/RAB27B/RFX3/ROPN1L/SPA17/TTC26/TTC30B/WDR66	24
red	BP	GO:0009988	cell-cell recognition	13/424	69/17913	7.08E-09	1.46E-06	1.46E-06	ADAM2/ADAM20/ADAM30/ATP8B3/CATSPER2/CATSPER3/CATSPERD/CLGN/HSPA1L/PRSS37/SPA17/SPACA3/SPAM1	13
red	BP	GO:0044458	motile cilium assembly	8/424	21/17913	1.43E-08	2.78E-06	2.78E-06	AKAP4/BBS5/DNAAF1/FOXJ1/IFT57/LRRC6/SPATA6/ZMYND10	8
red	BP	GO:0007339	binding of sperm to zona pellucida	9/424	35/17913	8.77E-08	1.60E-05	1.60E-05	ADAM2/ADAM20/ADAM30/ATP8B3/CLGN/HSPA1L/PRSS37/SPA17/SPAM1	9
red	BP	GO:0035082	axoneme assembly	10/424	52/17913	3.23E-07	5.57E-05	5.57E-05	ARMC4/DNAAF1/DNAI2/DRC1/LRRC6/RSPH1/SPAG16/TEKT2/TTC26/ZMYND10	10
red	BP	GO:0008037	cell recognition	15/424	129/17913	4.09E-07	6.68E-05	6.68E-05	ADAM2/ADAM20/ADAM30/ATP8B3/CATSPER2/CATSPER3/CATSPERD/CLGN/CNTN4/HSPA1L/NDN/PRSS37/SPA17/SPACA3/SPAM1	15
red	BP	GO:0070286	axonemal dynein complex assembly	7/424	25/17913	1.32E-06	0.000204406	0.000204406	ARMC4/DNAAF1/DNAI2/DRC1/LRRC6/TEKT2/ZMYND10	7
red	BP	GO:0036158	outer dynein arm assembly	5/424	13/17913	7.98E-06	0.001180178	0.001180178	ARMC4/DNAAF1/DNAI2/LRRC6/ZMYND10	5
red	BP	GO:0048240	sperm capacitation	6/424	23/17913	1.22E-05	0.001717738	0.001717738	CABYR/CATSPER3/CATSPERD/IQCF1/ROPN1/ROPN1L	6
red	BP	GO:0001578	microtubule bundle formation	10/424	78/17913	1.49E-05	0.001955854	0.001955854	ARMC4/DNAAF1/DNAI2/DRC1/LRRC6/RSPH1/SPAG16/TEKT2/TTC26/ZMYND10	10
red	BP	GO:0000226	microtubule cytoskeleton organization	27/424	460/17913	1.51E-05	0.001955854	0.001955854	ARMC4/AURKA/CDC20/CEP70/CETN3/DNAAF1/DNAI2/DRC1/EFHC1/FBXW5/FGFR1OP/GCC2/KIF2A/KIF2B/LRRC6/ODF2/PAFAH1B1/PARD6A/PCM1/PLK2/RSPH1/SPAG16/TEKT2/TRIM36/TTBK2/TTC26/ZMYND10	27
red	BP	GO:0001675	acrosome assembly	5/424	16/17913	2.56E-05	0.003172489	0.003172489	ACRBP/CCDC136/PAFAH1B1/RFX2/SPINK2	5
red	BP	GO:0035735	intraciliary transport involved in cilium assembly	7/424	40/17913	3.76E-05	0.004488421	0.004488421	DYNLL2/DYNLRB2/IFT22/IFT57/PCM1/TTC26/TTC30B	7
red	BP	GO:0007368	determination of left/right symmetry	11/424	114/17913	8.30E-05	0.009297546	0.009297546	ARMC4/BBS5/DNAAF1/DNAI2/DPCD/DRC1/FOXJ1/IFT57/LRRC6/OVOL2/RFX3	11
red	BP	GO:0060972	left/right pattern formation	5/424	20/17913	8.39E-05	0.009297546	0.009297546	DNAAF1/DPCD/FOXJ1/IFT57/MNS1	5
red	BP	GO:0042073	intraciliary transport	7/424	48/17913	0.000126165	0.013504002	0.013504002	DYNLL2/DYNLRB2/IFT22/IFT57/PCM1/TTC26/TTC30B	7
red	BP	GO:0009855	determination of bilateral symmetry	11/424	123/17913	0.000164348	0.017004513	0.017004513	ARMC4/BBS5/DNAAF1/DNAI2/DPCD/DRC1/FOXJ1/IFT57/LRRC6/OVOL2/RFX3	11
red	BP	GO:0009799	specification of symmetry	11/424	124/17913	0.000176587	0.01768153	0.01768153	ARMC4/BBS5/DNAAF1/DNAI2/DPCD/DRC1/FOXJ1/IFT57/LRRC6/OVOL2/RFX3	11
red	BP	GO:0036159	inner dynein arm assembly	4/424	13/17913	0.000186757	0.018115427	0.018115427	DNAAF1/LRRC6/TEKT2/ZMYND10	4
red	BP	GO:0006862	nucleotide transport	5/424	24/17913	0.000212663	0.020003232	0.020003232	ABCC11/P2RX7/SLC25A19/SLC25A33/SLC25A41	5
red	BP	GO:0097711	ciliary basal body-plasma membrane docking	9/424	95/17913	0.000417335	0.038100214	0.038100214	B9D1/CEP70/FGFR1OP/ODF2/PAFAH1B1/PCM1/RAB3IP/TTBK2/TUBA4A	9
red	BP	GO:0061512	protein localization to cilium	6/424	42/17913	0.000432666	0.038371288	0.038371288	DZIP1/GGA1/LZTFL1/ROPN1/SPATA7/TTC26	6
red	CC	GO:0097223	sperm part	43/483	179/18678	1.77E-29	7.33E-27	6.68E-27	ACRBP/ACRV1/ADAM30/AKAP3/ATP8B3/CABYR/CAPZA3/CATSPER3/CATSPERD/CCDC136/CCDC181/DKKL1/DNAI2/ENKUR/IQCF1/IQUB/KIF2A/LYZL4/MNS1/MROH2B/NME5/NME8/ODF2/PLCZ1/PRSS37/RSPH1/SH3GL3/SLC9B1/SPA17/SPACA1/SPACA3/SPACA4/SPACA7/SPAG16/SPAG8/SPATA6/SPINK2/TBC1D21/TEKT3/TRIM36/TSSK1B/TSSK2/WDR66	43
red	CC	GO:0031514	motile cilium	41/483	162/18678	3.99E-29	8.28E-27	7.54E-27	ACTL7A/ADCY10/AKAP3/AKAP4/CABYR/CATSPER2/CATSPER3/CATSPERD/CCDC181/CCDC65/DNAI2/DNALI1/DRC1/EFCAB2/ENKUR/FBXL13/IQCD/IQUB/KIF2A/LYZL4/MAK/MNS1/MROH2B/NME5/NME8/ODF2/OXCT2/PAFAH1B1/ROPN1/ROPN1L/RSPH1/SLC9B1/SPA17/SPAG16/SPAG17/SPAG6/SPATA6/TEKT3/TSGA10/TSSK1B/WDR66	41
red	CC	GO:0001669	acrosomal vesicle	25/483	103/18678	9.76E-18	1.35E-15	1.23E-15	ACRBP/ACRV1/AKAP3/ATP8B3/CAPZA3/CATSPER3/CCDC136/DKKL1/IQCF1/IQUB/LYZL4/MROH2B/PRSS37/SH3GL3/SPACA1/SPACA3/SPACA4/SPACA7/SPAG8/SPINK2/TBC1D21/TEKT3/TRIM36/TSSK1B/TSSK2	25
red	CC	GO:0044441	ciliary part	47/483	415/18678	1.38E-17	1.43E-15	1.30E-15	AGBL2/AKAP14/AKAP3/ARMC4/B9D1/BBS5/CABYR/CATSPERD/CCDC65/CETN1/CNGB3/DCDC2/DNAAF1/DNAI2/DNALI1/DRC1/DYNLL2/DYNLRB2/DZIP1/EFHC1/ENKUR/FANK1/GRK4/IFT22/IFT57/KIAA0586/KIF2A/LYAR/MAK/MNS1/MROH2B/NME8/ODF2/PCM1/PRKACG/PRKAR2A/RSPH1/SLC9B1/SPA17/SPAG16/SPAG6/SPATA6/SPATA7/TTBK2/TTC26/TTC30B/WDR66	47
red	CC	GO:0097729	9+2 motile cilium	21/483	89/18678	7.70E-15	6.40E-13	5.82E-13	AKAP3/CABYR/CATSPERD/CCDC181/DNAI2/DNALI1/ENKUR/KIF2A/LYZL4/MNS1/MROH2B/NME5/NME8/ODF2/RSPH1/SLC9B1/SPA17/SPAG16/SPATA6/TEKT3/WDR66	21
red	CC	GO:0036126	sperm flagellum	20/483	84/18678	2.82E-14	1.95E-12	1.77E-12	AKAP3/CABYR/CATSPERD/CCDC181/DNAI2/ENKUR/KIF2A/LYZL4/MNS1/MROH2B/NME5/NME8/ODF2/RSPH1/SLC9B1/SPA17/SPAG16/SPATA6/TEKT3/WDR66	20
red	CC	GO:0005930	axoneme	19/483	100/18678	9.31E-12	5.52E-10	5.03E-10	AKAP14/ARMC4/BBS5/CCDC65/DCDC2/DNAAF1/DNAI2/DNALI1/DRC1/EFHC1/IFT57/MAK/MNS1/NME8/PRKAR2A/SPAG16/SPAG6/SPATA7/WDR66	19
red	CC	GO:0097014	ciliary plasm	19/483	101/18678	1.12E-11	5.81E-10	5.29E-10	AKAP14/ARMC4/BBS5/CCDC65/DCDC2/DNAAF1/DNAI2/DNALI1/DRC1/EFHC1/IFT57/MAK/MNS1/NME8/PRKAR2A/SPAG16/SPAG6/SPATA7/WDR66	19
red	CC	GO:0032838	plasma membrane bounded cell projection cytoplasm	22/483	181/18678	1.82E-09	8.41E-08	7.66E-08	AKAP14/ARMC4/BBS5/CCDC65/DCDC2/DNAAF1/DNAI2/DNALI1/DRC1/EFHC1/IFT57/MAK/MAPK1/MNS1/NME8/PAFAH1B1/PRKAR2A/RAB27B/SPAG16/SPAG6/SPATA7/WDR66	22
red	CC	GO:0044450	microtubule organizing center part	21/483	170/18678	3.18E-09	1.32E-07	1.20E-07	AGBL2/AURKA/BBS5/CCDC146/CEP55/CETN1/CETN3/DYRK3/DZIP1/FGFR1OP/KIF2A/LRRCC1/ODF2/PARD6A/PCM1/PLK2/TSGA10/TSKS/TSSK2/TTBK2/ZMYND10	21
red	CC	GO:0097228	sperm principal piece	8/483	21/18678	2.86E-08	1.08E-06	9.81E-07	AKAP3/CABYR/CATSPERD/ENKUR/KIF2A/NME8/SLC9B1/SPA17	8
red	CC	GO:0005813	centrosome	34/483	473/18678	8.55E-08	2.96E-06	2.69E-06	AURKA/B9D1/BBS5/CCDC116/CDC20/CDKL2/CEP44/CEP55/CEP70/CETN1/CETN3/DYNLL2/DYRK3/EFHC1/FGFR1OP/IFT22/KIAA0586/KIF2A/LRRCC1/MAK/MAPKAPK2/NDN/ODF2/ORC2/PAFAH1B1/PARD6A/PCM1/PLK2/PPP2R3C/PRKAR2A/RUVBL2/TTC12/TTC26/ZMYND10	34
red	CC	GO:0005814	centriole	16/483	124/18678	1.30E-07	4.16E-06	3.79E-06	AGBL2/AURKA/CCDC146/CEP55/CETN1/CETN3/DZIP1/FGFR1OP/KIF2A/LRRCC1/ODF2/PLK2/TSGA10/TSKS/TSSK2/TTBK2	16
red	CC	GO:0002080	acrosomal membrane	6/483	22/18678	1.52E-05	0.000450714	0.000410415	ACRBP/ATP8B3/CCDC136/SPACA1/SPACA3/TEKT3	6
red	CC	GO:0030286	dynein complex	7/483	39/18678	5.56E-05	0.001537715	0.001400228	CCDC65/DNAI2/DNALI1/DRC1/DYNLRB2/NME8/TCTE3	7
red	CC	GO:0005819	spindle	21/483	326/18678	0.000125669	0.003259535	0.002968099	ACOT13/AURKA/CDC20/CEP44/CETN1/DCDC2/DNAAF1/EFHC1/KIF2A/KIF2B/LATS2/MAK/MAPK1/MAPRE3/ODF2/PAFAH1B1/POLB/RSPH1/SHCBP1L/SPAG8/TTC23L	21
red	CC	GO:0099568	cytoplasmic region	23/483	402/18678	0.00034534	0.008430363	0.007676602	AKAP14/ARMC4/BBS5/CCDC65/DCDC2/DNAAF1/DNAI2/DNALI1/DRC1/EFHC1/GRK4/IFT57/MAK/MAPK1/MNS1/NME8/PAFAH1B1/PRKAR2A/RAB27B/SPAG16/SPAG6/SPATA7/WDR66	23
red	CC	GO:0005858	axonemal dynein complex	4/483	15/18678	0.000480508	0.011078382	0.010087861	CCDC65/DNAI2/DRC1/NME8	4
red	CC	GO:0005875	microtubule associated complex	9/483	92/18678	0.000623525	0.013023806	0.011859344	BIRC5/CCDC65/DNAI2/DNALI1/DRC1/DYNLRB2/NME8/PAFAH1B1/TCTE3	9
red	CC	GO:0030992	intraciliary transport particle B	4/483	16/18678	0.000627653	0.013023806	0.011859344	IFT22/IFT57/TTC26/UBXN10	4
red	CC	GO:0035869	ciliary transition zone	7/483	61/18678	0.000966881	0.018934066	0.017241166	B9D1/CETN1/IFT57/MAK/PCM1/SPATA7/TTBK2	7
red	CC	GO:0097542	ciliary tip	6/483	45/18678	0.001003734	0.018934066	0.017241166	DYNLL2/DYNLRB2/IFT22/IFT57/TTC26/TTC30B	6
red	CC	GO:0044447	axoneme part	5/483	31/18678	0.001103785	0.019916119	0.018135414	CCDC65/DNAI2/DRC1/NME8/WDR66	5
red	CC	GO:0036128	CatSper complex	3/483	10/18678	0.001800746	0.029892377	0.027219692	CATSPER2/CATSPER3/CATSPERD	3
red	CC	GO:0072687	meiotic spindle	3/483	10/18678	0.001800746	0.029892377	0.027219692	AURKA/RSPH1/SHCBP1L	3
red	CC	GO:0036064	ciliary basal body	9/483	111/18678	0.00235996	0.037668596	0.034300636	AGBL2/B9D1/BBS5/DZIP1/FANK1/IFT57/KIAA0586/SPATA7/TTBK2	9
red	CC	GO:0030990	intraciliary transport particle	4/483	23/18678	0.002646208	0.040673204	0.037036602	IFT22/IFT57/TTC26/UBXN10	4
red	CC	GO:0097504	Gemini of coiled bodies	3/483	12/18678	0.003176517	0.047080526	0.042871043	DDX20/GEMIN4/HABP4	3
brown	BP	GO:0043062	extracellular structure organization	13/74	387/17913	5.81E-09	9.27E-06	7.49E-06	ABI3BP/COL1A1/CSGALNACT1/CTSK/FBN1/FMOD/LAMA4/LAMB1/LUM/PDGFRA/PLTP/SH3PXD2A/SPINT2	13
brown	BP	GO:0030198	extracellular matrix organization	12/74	334/17913	1.13E-08	9.27E-06	7.49E-06	ABI3BP/COL1A1/CSGALNACT1/CTSK/FBN1/FMOD/LAMA4/LAMB1/LUM/PDGFRA/SH3PXD2A/SPINT2	12
brown	BP	GO:0001501	skeletal system development	11/74	479/17913	4.08E-06	0.002230852	0.001801958	CDH11/COL1A1/CSGALNACT1/CTSK/EBP/FBN1/LUM/MGP/OSR2/PDGFRA/TBX1	11
brown	BP	GO:0060324	face development	4/74	46/17913	3.84E-05	0.015325478	0.012379064	ALDH1A3/COL1A1/PDGFRA/TBX1	4
brown	BP	GO:0048568	embryonic organ development	9/74	413/17913	4.96E-05	0.015325478	0.012379064	ALDH1A3/FBN1/NR2F2/OSR2/PDGFRA/RARRES2/SPINT2/TBX1/TSHZ1	9
brown	BP	GO:0061448	connective tissue development	7/74	243/17913	6.44E-05	0.015325478	0.012379064	COL1A1/CSGALNACT1/CTSK/LUM/MGP/OSR2/PDGFRB	7
brown	BP	GO:0042474	middle ear morphogenesis	3/74	20/17913	7.34E-05	0.015325478	0.012379064	OSR2/TBX1/TSHZ1	3
brown	BP	GO:0006024	glycosaminoglycan biosynthetic process	5/74	107/17913	8.04E-05	0.015325478	0.012379064	CHST7/CSGALNACT1/FMOD/LUM/PDGFRB	5
brown	BP	GO:0006023	aminoglycan biosynthetic process	5/74	108/17913	8.40E-05	0.015325478	0.012379064	CHST7/CSGALNACT1/FMOD/LUM/PDGFRB	5
brown	BP	GO:0051216	cartilage development	6/74	182/17913	0.000105846	0.017379941	0.014038544	COL1A1/CSGALNACT1/CTSK/LUM/MGP/OSR2	6
brown	BP	GO:0044272	sulfur compound biosynthetic process	6/74	190/17913	0.000133976	0.019999016	0.016154087	BHMT2/CHST7/CSGALNACT1/FMOD/LUM/MGST1	6
brown	BP	GO:0042476	odontogenesis	5/74	126/17913	0.000173744	0.023774007	0.019203313	COL1A1/LAMB1/OSR2/PDGFRA/TBX1	5
brown	BP	GO:0048705	skeletal system morphogenesis	6/74	204/17913	0.000197222	0.024910684	0.020121457	COL1A1/CSGALNACT1/MGP/OSR2/PDGFRA/TBX1	6
brown	BP	GO:0060325	face morphogenesis	3/74	30/17913	0.000253592	0.029742756	0.024024535	COL1A1/PDGFRA/TBX1	3
brown	BP	GO:0050673	epithelial cell proliferation	8/74	425/17913	0.000360451	0.039457318	0.031871415	CXCL12/IGFBP4/IGFBP5/LAMB1/NR2F2/OSR2/STAT6/TBX1	8
brown	BP	GO:0060323	head morphogenesis	3/74	35/17913	0.000402794	0.040750714	0.032916149	COL1A1/PDGFRA/TBX1	3
brown	BP	GO:0014910	regulation of smooth muscle cell migration	4/74	85/17913	0.000421901	0.040750714	0.032916149	IGFBP5/LPAR1/PDGFRB/PRKG1	4
brown	BP	GO:0060021	roof of mouth development	4/74	87/17913	0.000460931	0.040796965	0.032953507	OSR2/PDGFRA/TBX1/TSHZ1	4
brown	BP	GO:0030203	glycosaminoglycan metabolic process	5/74	157/17913	0.000480293	0.040796965	0.032953507	CHST7/CSGALNACT1/FMOD/LUM/PDGFRB	5
brown	BP	GO:0006022	aminoglycan metabolic process	5/74	161/17913	0.000538635	0.040796965	0.032953507	CHST7/CSGALNACT1/FMOD/LUM/PDGFRB	5
brown	BP	GO:0001656	metanephros development	4/74	91/17913	0.00054661	0.040796965	0.032953507	FBN1/OSR2/PDGFRA/PDGFRB	4
brown	BP	GO:0014909	smooth muscle cell migration	4/74	91/17913	0.00054661	0.040796965	0.032953507	IGFBP5/LPAR1/PDGFRB/PRKG1	4
brown	BP	GO:0010863	positive regulation of phospholipase C activity	3/74	42/17913	0.000692011	0.043332964	0.035001945	LPAR1/PDGFRA/PDGFRB	3
brown	BP	GO:0016102	diterpenoid biosynthetic process	2/74	10/17913	0.000741551	0.043332964	0.035001945	AKR1C3/ALDH1A3	2
brown	BP	GO:0071670	smooth muscle cell chemotaxis	2/74	10/17913	0.000741551	0.043332964	0.035001945	LPAR1/PDGFRB	2
brown	BP	GO:1900274	regulation of phospholipase C activity	3/74	44/17913	0.000793634	0.043332964	0.035001945	LPAR1/PDGFRA/PDGFRB	3
brown	BP	GO:0032963	collagen metabolic process	4/74	102/17913	0.000839923	0.043332964	0.035001945	COL1A1/CTSK/LARP6/PDGFRB	4
brown	BP	GO:0030199	collagen fibril organization	3/74	45/17913	0.00084781	0.043332964	0.035001945	COL1A1/FMOD/LUM	3
brown	BP	GO:0014812	muscle cell migration	4/74	103/17913	0.000871151	0.043332964	0.035001945	IGFBP5/LPAR1/PDGFRB/PRKG1	4
brown	BP	GO:0032060	bleb assembly	2/74	11/17913	0.000903917	0.043332964	0.035001945	LPAR1/PMP22	2
brown	BP	GO:0033327	Leydig cell differentiation	2/74	11/17913	0.000903917	0.043332964	0.035001945	MGST1/PDGFRA	2
brown	BP	GO:0014911	positive regulation of smooth muscle cell migration	3/74	47/17913	0.000963084	0.043332964	0.035001945	IGFBP5/LPAR1/PDGFRB	3
brown	BP	GO:0048562	embryonic organ morphogenesis	6/74	276/17913	0.000976713	0.043332964	0.035001945	ALDH1A3/FBN1/OSR2/PDGFRA/TBX1/TSHZ1	6
brown	BP	GO:0010171	body morphogenesis	3/74	48/17913	0.001024257	0.043332964	0.035001945	COL1A1/PDGFRA/TBX1	3
brown	BP	GO:0050920	regulation of chemotaxis	5/74	186/17913	0.001032291	0.043332964	0.035001945	CXCL12/LPAR1/PDGFRA/PDGFRB/RARRES2	5
brown	BP	GO:0003084	positive regulation of systemic arterial blood pressure	2/74	12/17913	0.001081801	0.043332964	0.035001945	HSD11B2/NR2F2	2
brown	BP	GO:0042340	keratan sulfate catabolic process	2/74	12/17913	0.001081801	0.043332964	0.035001945	FMOD/LUM	2
brown	BP	GO:0030195	negative regulation of blood coagulation	3/74	49/17913	0.001087835	0.043332964	0.035001945	PDGFRA/PRKG1/SERPING1	3
brown	BP	GO:0001503	ossification	7/74	388/17913	0.001096124	0.043332964	0.035001945	CDH11/COL1A1/CSGALNACT1/CTSK/IGFBP5/MGP/OSR2	7
brown	BP	GO:0060976	coronary vasculature development	3/74	50/17913	0.001153856	0.043332964	0.035001945	PDGFRB/TBX1/VEGFB	3
brown	BP	GO:1900047	negative regulation of hemostasis	3/74	50/17913	0.001153856	0.043332964	0.035001945	PDGFRA/PRKG1/SERPING1	3
brown	BP	GO:1903510	mucopolysaccharide metabolic process	4/74	112/17913	0.001190056	0.043332964	0.035001945	CHST7/CSGALNACT1/FMOD/LUM	4
brown	BP	GO:0048146	positive regulation of fibroblast proliferation	3/74	51/17913	0.001222354	0.043332964	0.035001945	PDGFRA/PDGFRB/S100A6	3
brown	BP	GO:0016114	terpenoid biosynthetic process	2/74	13/17913	0.001275076	0.043332964	0.035001945	AKR1C3/ALDH1A3	2
brown	BP	GO:0042574	retinal metabolic process	2/74	13/17913	0.001275076	0.043332964	0.035001945	AKR1C3/ALDH1A3	2
brown	BP	GO:0043252	sodium-independent organic anion transport	2/74	13/17913	0.001275076	0.043332964	0.035001945	SLC16A2/SLCO2B1	2
brown	BP	GO:0043568	positive regulation of insulin-like growth factor receptor signaling pathway	2/74	13/17913	0.001275076	0.043332964	0.035001945	IGFBP4/IGFBP5	2
brown	BP	GO:0042471	ear morphogenesis	4/74	115/17913	0.001312401	0.043332964	0.035001945	ALDH1A3/OSR2/TBX1/TSHZ1	4
brown	BP	GO:0032964	collagen biosynthetic process	3/74	53/17913	0.001366922	0.043332964	0.035001945	COL1A1/LARP6/PDGFRB	3
brown	BP	GO:0050819	negative regulation of coagulation	3/74	53/17913	0.001366922	0.043332964	0.035001945	PDGFRA/PRKG1/SERPING1	3
brown	BP	GO:0043434	response to peptide hormone	7/74	404/17913	0.00138343	0.043332964	0.035001945	ADCY3/COL1A1/CXCL12/FBN1/HSD11B2/IGFBP5/RARRES2	7
brown	BP	GO:0071229	cellular response to acid chemical	5/74	199/17913	0.001393386	0.043332964	0.035001945	AKR1C3/COL1A1/LDLR/PDGFRA/TBX1	5
brown	BP	GO:0048706	embryonic skeletal system development	4/74	117/17913	0.001398689	0.043332964	0.035001945	COL1A1/OSR2/PDGFRA/TBX1	4
brown	CC	GO:0062023	collagen-containing extracellular matrix	13/76	399/18678	7.17E-09	1.15E-06	9.97E-07	ABI3BP/COL1A1/CXCL12/DPT/FBN1/FMOD/LAMA4/LAMB1/LUM/MGP/RARRES2/S100A6/SERPING1	13
brown	CC	GO:0031012	extracellular matrix	13/76	468/18678	4.72E-08	3.77E-06	3.28E-06	ABI3BP/COL1A1/CXCL12/DPT/FBN1/FMOD/LAMA4/LAMB1/LUM/MGP/RARRES2/S100A6/SERPING1	13
brown	CC	GO:0044420	extracellular matrix component	4/76	47/18678	3.95E-05	0.002108477	0.001831046	COL1A1/FBN1/LAMB1/LUM	4
brown	CC	GO:0072562	blood microparticle	5/76	147/18678	0.000332548	0.013301906	0.011551655	C1R/CFH/CFHR3/MSN/SERPING1	5
brown	CC	GO:0043202	lysosomal lumen	4/76	94/18678	0.000585058	0.017551071	0.015241719	CTSK/FMOD/LUM/PDGFRB	4
brown	CC	GO:0005775	vacuolar lumen	5/76	171/18678	0.000663216	0.017551071	0.015241719	CTSK/FMOD/FTL/LUM/PDGFRB	5
brown	CC	GO:0005583	fibrillar collagen trimer	2/76	11/18678	0.000877554	0.017551071	0.015241719	COL1A1/LUM	2
brown	CC	GO:0098643	banded collagen fibril	2/76	11/18678	0.000877554	0.017551071	0.015241719	COL1A1/LUM	2
brown	CC	GO:0036019	endolysosome	2/76	18/18678	0.002396567	0.03834507	0.033299666	CTSK/LDLR	2
brown	CC	GO:0098644	complex of collagen trimers	2/76	18/18678	0.002396567	0.03834507	0.033299666	COL1A1/LUM	2
brown	MF	GO:0005201	extracellular matrix structural constituent	9/73	158/16969	2.44E-08	5.35E-06	4.65E-06	ABI3BP/COL1A1/DPT/FBN1/FMOD/LAMA4/LAMB1/LUM/MGP	9
brown	MF	GO:0048407	platelet-derived growth factor binding	3/73	11/16969	1.23E-05	0.00134635	0.001171302	COL1A1/PDGFRA/PDGFRB	3
brown	MF	GO:0019838	growth factor binding	5/73	121/16969	0.000173038	0.012631784	0.010989439	COL1A1/HTRA3/IGFBP5/PDGFRA/PDGFRB	5
